# Supplementary material for: The non-centrosymmetric polymorph of (quinolin-8-ol-κ2 N,O)(quinolin-8-olato-κ2 N,O)silver(I)
Source: Acta Crystallogr Sect E Struct Rep Online. 2013 Feb 2;69(Pt 3):m133. doi: 10.1107/S160053681300281X (PMC3588529; doi:10.1107/S160053681300281X)
Supplement: Supplementary file 1 [file e-69-0m133-sup1.cif]

##############################################################################
#                                                                            #
# This CIF contains the data in a paper accepted for publication in          #
# Acta Crystallographica Section E. It conforms to the requirements of       #
# Notes for Authors for Acta Crystallographica Section E, and has been       #
# peer reviewed under the auspices of the IUCr Commission on Journals.       #
#                                                                            #
# Full details of the Crystallographic Information File format               #
# are given in the paper "The Crystallographic Information File (CIF):       #
# a New Standard Archive File for Crystallography" by S. R. Hall, F. H.      #
# Allen and I. D. Brown [Acta Cryst. (1991), A47, 655-685].                  #
#                                                                            #
# The current version of the core CIF dictionary is obtainable from          #
# ftp://ftp.iucr.org/pub/cif_core.dic.                                       #
#                                                                            #
# Software is freely available for graphical display of the structure(s)     #
# in this CIF. For information consult the CIF software page                 #
# http://www.iucr.org/resources/cif/software.                                #
#                                                                            #
# This file may be used for bona fide research purposes within the           #
# scientific community so long as proper attribution is given to the journal # 
# article from which it was obtained.                                        #
#                                                                            #
##############################################################################
data_I
_audit_creation_method     SHELXL-97
_chemical_name_systematic
;\
(Quinolin-8-ol-\k^2^<i>N</i>,<i>O</i>)(quinolin-8-olato-\
\k^2^<i>N</i>,<i>O</i>)silver(I)
;
_chemical_name_common     ?
_chemical_formula_moiety     'Ag1 C18 N2 O2 H13'
_chemical_formula_sum     'C18 H13 Ag N2 O2'
_chemical_formula_iupac     '[Ag (C9 H6 N O) (C9 H7 N O)]'
_chemical_formula_weight     397.17
_chemical_melting_point     ?
_symmetry_cell_setting     orthorhombic
_symmetry_space_group_name_H-M     'P 21 21 21'
_symmetry_space_group_name_Hall     'P 2ac 2ab'
loop_
    _symmetry_equiv_pos_as_xyz
    'x, y, z'
    '-x+1/2, -y, z+1/2'
    'x+1/2, -y+1/2, -z'
    '-x, y+1/2, -z+1/2'
_cell_length_a     7.2320(3)
_cell_length_b     10.4857(6)
_cell_length_c     18.9398(10)
_cell_angle_alpha     90.00
_cell_angle_beta     90.00
_cell_angle_gamma     90.00
_cell_volume     1436.25(13)
_cell_formula_units_Z     4
_cell_measurement_reflns_used     3403
_cell_measurement_theta_min     2.8109
_cell_measurement_theta_max     29.5578
_cell_measurement_temperature     293(2)
_exptl_crystal_description     block
_exptl_crystal_colour     yellow
_exptl_crystal_size_max     0.19
_exptl_crystal_size_mid     0.18
_exptl_crystal_size_min     0.15
_exptl_crystal_density_diffrn     1.837
_exptl_crystal_density_meas     ?
_exptl_crystal_density_method     'not measured'
_exptl_crystal_F_000     792
_exptl_absorpt_coefficient_mu     1.415
_exptl_absorpt_correction_type     multi-scan
_exptl_absorpt_process_details     '(SADABS; Bruker, 2002)'
_exptl_absorpt_correction_T_min     0.88437
_exptl_absorpt_correction_T_max     1.00000
_exptl_special_details
;
;
_diffrn_ambient_temperature     293(2)
_diffrn_radiation_type     MoK\a
_diffrn_radiation_wavelength     0.71073
_diffrn_radiation_source     'Enhance (Mo) X-ray Source'
_diffrn_radiation_monochromator     graphite
_diffrn_measurement_device_type     'Bruker SMART'
_diffrn_measurement_method     '\w scans'
_diffrn_detector_area_resol_mean     10.3592
_diffrn_reflns_number     8103
_diffrn_reflns_av_R_equivalents     0.0326
_diffrn_reflns_av_sigmaI/netI     0.0368
_diffrn_reflns_theta_min     2.90
_diffrn_reflns_theta_max     25.09
_diffrn_reflns_theta_full     25.09
_diffrn_measured_fraction_theta_max     0.999
_diffrn_measured_fraction_theta_full     0.999
_diffrn_reflns_limit_h_min     -8
_diffrn_reflns_limit_h_max     7
_diffrn_reflns_limit_k_min     -9
_diffrn_reflns_limit_k_max     12
_diffrn_reflns_limit_l_min     -22
_diffrn_reflns_limit_l_max     21
_diffrn_standards_number     9645
_diffrn_standards_interval_count     ?
_diffrn_standards_interval_time     ?
_diffrn_standards_decay_%     ?
_refine_special_details
;
Refinement of <i>F</i>^2^ against ALL reflections. The weighted <i>R</i>-factor
<i>wR</i> and goodness of fit <i>S</i> are based on <i>F</i>^2^, conventional
<i>R</i>-factors <i>R</i> are based on <i>F</i>, with <i>F</i> set to zero for
negative <i>F</i>^2^. The threshold expression of <i>F</i>^2^ >
\s(<i>F</i>^2^) is used only for calculating <i>R</i>-factors(gt) <i>etc</i>.
and is not relevant to the choice of reflections for refinement.
<i>R</i>-factors based on <i>F</i>^2^ are statistically about twice as large
as those based on <i>F</i>, and <i>R</i>- factors based on ALL data will be
even larger.
;
_reflns_number_total     2554
_reflns_number_gt     2305
_reflns_threshold_expression     I>2sigma(I)
_refine_ls_structure_factor_coef     Fsqd
_refine_ls_matrix_type     full
_refine_ls_R_factor_all     0.0338
_refine_ls_R_factor_gt     0.0274
_refine_ls_wR_factor_gt     0.0545
_refine_ls_wR_factor_ref     0.0569
_refine_ls_goodness_of_fit_ref     1.078
_refine_ls_restrained_S_all     1.078
_refine_ls_number_reflns     2554
_refine_ls_number_parameters     208
_refine_ls_number_restraints     0
_refine_ls_hydrogen_treatment     constr
_refine_ls_weighting_scheme     calc
_refine_ls_weighting_details
         'calc w=1/[\s^2^(Fo^2^)+(0.0220P)^2^+0.3181P] where P=(Fo^2^+2Fc^2^)/3'
_atom_sites_solution_hydrogens     geom
_atom_sites_solution_primary     direct
_atom_sites_solution_secondary     difmap
_refine_ls_shift/su_max     0.001
_refine_ls_shift/su_mean     0.000
_refine_diff_density_max     0.406
_refine_diff_density_min     -0.337
_refine_ls_extinction_method     none
_refine_ls_extinction_coef     ?
_refine_ls_abs_structure_details     'Flack (1983), 1056 Friedel pairs'
_refine_ls_abs_structure_Flack     -0.02(3)
loop_
    _atom_type_symbol
    _atom_type_description
    _atom_type_scat_dispersion_real
    _atom_type_scat_dispersion_imag
    _atom_type_scat_source
    'C' 'C' 0.0033 0.0016
                         'International Tables Vol C Tables 4.2.6.8 and 6.1.1.4'
    'H' 'H' 0.0000 0.0000
                         'International Tables Vol C Tables 4.2.6.8 and 6.1.1.4'
    'Ag' 'Ag' -0.8971 1.1015
                         'International Tables Vol C Tables 4.2.6.8 and 6.1.1.4'
    'N' 'N' 0.0061 0.0033
                         'International Tables Vol C Tables 4.2.6.8 and 6.1.1.4'
    'O' 'O' 0.0106 0.0060
                         'International Tables Vol C Tables 4.2.6.8 and 6.1.1.4'
_computing_data_collection     'SMART (Bruker, 2002)'
_computing_cell_refinement     'SAINT (Bruker, 2002)'
_computing_data_reduction     'SAINT (Bruker, 2002)'
_computing_structure_solution     'SHELXS97 (Sheldrick, 2008)'
_computing_structure_refinement     'SHELXL97 (Sheldrick, 2008)'
_computing_molecular_graphics     'ORTEP-3 for Windows (Farrugia, 2012)'
_computing_publication_material     'WinGX (Farrugia, 2012)'
loop_
    _atom_site_type_symbol
    _atom_site_label
    _atom_site_fract_x
    _atom_site_fract_y
    _atom_site_fract_z
    _atom_site_U_iso_or_equiv
    _atom_site_adp_type
    _atom_site_calc_flag
    _atom_site_refinement_flags
    _atom_site_occupancy
    _atom_site_symmetry_multiplicity
    _atom_site_disorder_assembly
    _atom_site_disorder_group
    C C17 0.3321(5) 0.5388(4) 0.2207(2) 0.0428(11) Uani d . 1 1 . .
    H H17 0.2247 0.4904 0.2240 0.051 Uiso calc R 1 1 . .
    C C18 0.4685(6) 0.5214(4) 0.2684(2) 0.0413(11) Uani d . 1 1 . .
    H H18 0.4528 0.4635 0.3051 0.050 Uiso calc R 1 1 . .
    Ag Ag1 0.87935(4) 0.85088(3) 0.101833(16) 0.04331(11) Uani d . 1 1 . .
    C C6 1.4013(5) 1.0168(4) -0.0955(2) 0.0428(10) Uani d . 1 1 . .
    H H6 1.5083 1.0187 -0.1227 0.051 Uiso calc R 1 1 . .
    O O2 0.5261(3) 0.7849(2) 0.10618(14) 0.0319(6) Uani d . 1 1 . .
    H H2A 0.4318 0.7863 0.0821 0.048 Uiso calc R 1 1 . .
    O O1 1.2184(3) 0.8451(3) 0.05683(12) 0.0347(6) Uani d . 1 1 . .
    C C8 1.2323(5) 0.9235(4) 0.00265(19) 0.0279(8) Uani d . 1 1 . .
    C C7 1.3899(6) 0.9315(4) -0.03871(19) 0.0360(9) Uani d . 1 1 . .
    H H7 1.4903 0.8791 -0.0286 0.043 Uiso calc R 1 1 . .
    C C9 1.0833(4) 1.0077(3) -0.01372(18) 0.0264(8) Uani d . 1 1 . .
    C C13 0.6343(5) 0.5908(3) 0.26259(18) 0.0300(8) Uani d . 1 1 . .
    C C15 0.5067(5) 0.6993(3) 0.15794(19) 0.0268(8) Uani d . 1 1 . .
    N N1 0.9246(4) 1.0033(3) 0.02576(16) 0.0309(8) Uani d . 1 1 . .
    N N2 0.8161(4) 0.7483(3) 0.19863(16) 0.0280(7) Uani d . 1 1 . .
    C C11 0.9365(5) 0.6477(5) 0.3027(2) 0.0406(10) Uani d . 1 1 . .
    H H11 1.0325 0.6407 0.3352 0.049 Uiso calc R 1 1 . .
    C C16 0.3498(5) 0.6289(4) 0.1662(2) 0.0372(9) Uani d . 1 1 . .
    H H16 0.2520 0.6408 0.1350 0.045 Uiso calc R 1 1 . .
    C C14 0.6564(4) 0.6808(3) 0.20672(18) 0.0245(8) Uani d . 1 1 . .
    C C2 0.7975(5) 1.1738(4) -0.0422(2) 0.0435(11) Uani d . 1 1 . .
    H H2 0.6996 1.2297 -0.0497 0.052 Uiso calc R 1 1 . .
    C C4 1.0976(5) 1.0959(3) -0.07134(19) 0.0325(9) Uani d . 1 1 . .
    C C3 0.9487(6) 1.1781(4) -0.0839(2) 0.0411(11) Uani d . 1 1 . .
    H H3 0.9540 1.2359 -0.1211 0.049 Uiso calc R 1 1 . .
    C C10 0.9497(5) 0.7328(4) 0.2455(2) 0.0404(10) Uani d . 1 1 . .
    H H10 1.0574 0.7804 0.2404 0.048 Uiso calc R 1 1 . .
    C C1 0.7905(5) 1.0843(4) 0.0121(2) 0.0414(11) Uani d . 1 1 . .
    H H1 0.6851 1.0818 0.0402 0.050 Uiso calc R 1 1 . .
    C C12 0.7824(6) 0.5764(4) 0.3098(2) 0.0388(10) Uani d . 1 1 . .
    H H12 0.7742 0.5172 0.3462 0.047 Uiso calc R 1 1 . .
    C C5 1.2597(5) 1.0971(4) -0.1118(2) 0.0401(10) Uani d . 1 1 . .
    H H5 1.2705 1.1526 -0.1498 0.048 Uiso calc R 1 1 . .
loop_
    _atom_site_aniso_label
    _atom_site_aniso_U_11
    _atom_site_aniso_U_22
    _atom_site_aniso_U_33
    _atom_site_aniso_U_12
    _atom_site_aniso_U_13
    _atom_site_aniso_U_23
    C17 0.033(2) 0.037(3) 0.059(3) -0.0098(19) 0.0030(19) 0.007(2)
    C18 0.047(2) 0.035(3) 0.042(3) 0.002(2) 0.010(2) 0.015(2)
    Ag1 0.04359(16) 0.04830(19) 0.03805(17) -0.00869(17) 0.00683(17) 0.01115(17)
    C6 0.039(2) 0.054(3) 0.036(2) -0.013(2) 0.013(2) -0.006(2)
    O2 0.0300(11) 0.0322(14) 0.0337(14) -0.0030(11) -0.0046(13) 0.0085(14)
    O1 0.0289(12) 0.0401(16) 0.0350(14) 0.0029(14) -0.0021(11) 0.0112(15)
    C8 0.0259(18) 0.031(2) 0.027(2) -0.0041(18) -0.0037(16) -0.0017(18)
    C7 0.0288(18) 0.041(2) 0.038(2) 0.002(2) -0.002(2) -0.0019(18)
    C9 0.0271(19) 0.027(2) 0.0249(19) -0.0052(17) -0.0029(15) -0.0009(15)
    C13 0.0324(18) 0.029(2) 0.028(2) 0.008(2) 0.0037(18) 0.0008(15)
    C15 0.0291(18) 0.023(2) 0.028(2) 0.0052(16) 0.0018(16) 0.0009(17)
    N1 0.0246(16) 0.0364(19) 0.0318(18) -0.0006(15) 0.0009(12) 0.0021(14)
    N2 0.0268(15) 0.0289(18) 0.0283(17) 0.0006(14) 0.0010(13) 0.0005(15)
    C11 0.037(2) 0.049(3) 0.036(2) 0.005(2) -0.0110(16) 0.006(2)
    C16 0.034(2) 0.035(2) 0.043(2) -0.004(2) -0.0063(17) 0.0065(18)
    C14 0.0257(17) 0.022(2) 0.0257(18) 0.0052(16) 0.0037(14) -0.0016(15)
    C2 0.041(2) 0.042(3) 0.048(3) 0.014(2) -0.009(2) 0.007(2)
    C4 0.039(2) 0.029(2) 0.029(2) -0.008(2) -0.0038(17) 0.0036(15)
    C3 0.053(2) 0.030(2) 0.040(3) -0.0032(19) -0.0094(19) 0.0092(19)
    C10 0.032(2) 0.050(3) 0.040(2) 0.002(2) -0.0016(18) 0.000(2)
    C1 0.031(2) 0.049(3) 0.044(3) 0.008(2) 0.0000(19) -0.003(2)
    C12 0.051(2) 0.034(3) 0.030(2) 0.003(2) 0.0009(19) 0.0078(19)
    C5 0.044(2) 0.041(3) 0.035(2) -0.010(2) 0.001(2) 0.011(2)
_geom_special_details
;
All e.s.d.'s (except the e.s.d. in the dihedral angle between two l.s. planes)
are estimated using the full covariance matrix. The cell e.s.d.'s are taken
into account individually in the estimation of e.s.d.'s in distances, angles
and torsion angles; correlations between e.s.d.'s in cell parameters are only
used when they are defined by crystal symmetry. An approximate (isotropic)
treatment of cell e.s.d.'s is used for estimating e.s.d.'s involving l.s.
planes.
;
loop_
    _geom_bond_atom_site_label_1
    _geom_bond_atom_site_label_2
    _geom_bond_site_symmetry_2
    _geom_bond_distance
    _geom_bond_publ_flag
    C17 C18 . 1.349(6) ?
    C17 C16 . 1.406(5) ?
    C17 H17 . 0.9300 ?
    C18 C13 . 1.407(6) ?
    C18 H18 . 0.9300 ?
    Ag1 N2 . 2.174(3) ?
    Ag1 N1 . 2.176(3) ?
    Ag1 O1 . 2.596(2) ?
    Ag1 O2 . 2.649(2) ?
    C6 C5 . 1.361(6) ?
    C6 C7 . 1.401(5) ?
    C6 H6 . 0.9300 ?
    O2 C15 . 1.336(4) ?
    O2 H2A . 0.8200 ?
    O1 C8 . 1.319(4) ?
    C8 C7 . 1.386(5) ?
    C8 C9 . 1.427(5) ?
    C7 H7 . 0.9300 ?
    C9 N1 . 1.370(4) ?
    C9 C4 . 1.434(5) ?
    C13 C12 . 1.403(5) ?
    C13 C14 . 1.427(5) ?
    C15 C16 . 1.362(5) ?
    C15 C14 . 1.436(5) ?
    N1 C1 . 1.316(5) ?
    N2 C10 . 1.322(5) ?
    N2 C14 . 1.364(4) ?
    C11 C12 . 1.348(5) ?
    C11 C10 . 1.408(6) ?
    C11 H11 . 0.9300 ?
    C16 H16 . 0.9300 ?
    C2 C3 . 1.349(5) ?
    C2 C1 . 1.394(6) ?
    C2 H2 . 0.9300 ?
    C4 C3 . 1.400(5) ?
    C4 C5 . 1.400(6) ?
    C3 H3 . 0.9300 ?
    C10 H10 . 0.9300 ?
    C1 H1 . 0.9300 ?
    C12 H12 . 0.9300 ?
    C5 H5 . 0.9300 ?
loop_
    _geom_angle_atom_site_label_1
    _geom_angle_atom_site_label_2
    _geom_angle_atom_site_label_3
    _geom_angle_site_symmetry_1
    _geom_angle_site_symmetry_3
    _geom_angle
    _geom_angle_publ_flag
    C18 C17 C16 . . 121.1(4) ?
    C18 C17 H17 . . 119.5 ?
    C16 C17 H17 . . 119.5 ?
    C17 C18 C13 . . 120.1(4) ?
    C17 C18 H18 . . 120.0 ?
    C13 C18 H18 . . 120.0 ?
    N2 Ag1 N1 . . 162.38(12) ?
    N2 Ag1 O1 . . 117.62(9) ?
    N1 Ag1 O1 . . 70.00(10) ?
    N2 Ag1 O2 . . 69.00(9) ?
    N1 Ag1 O2 . . 110.96(9) ?
    O1 Ag1 O2 . . 156.21(9) ?
    C5 C6 C7 . . 121.7(4) ?
    C5 C6 H6 . . 119.2 ?
    C7 C6 H6 . . 119.2 ?
    C15 O2 H2A . . 109.5 ?
    C8 O1 Ag1 . . 108.2(2) ?
    O1 C8 C7 . . 122.7(3) ?
    O1 C8 C9 . . 119.8(3) ?
    C7 C8 C9 . . 117.4(3) ?
    C8 C7 C6 . . 121.4(4) ?
    C8 C7 H7 . . 119.3 ?
    C6 C7 H7 . . 119.3 ?
    N1 C9 C8 . . 119.5(3) ?
    N1 C9 C4 . . 119.8(3) ?
    C8 C9 C4 . . 120.6(3) ?
    C12 C13 C18 . . 123.1(3) ?
    C12 C13 C14 . . 117.3(4) ?
    C18 C13 C14 . . 119.7(3) ?
    O2 C15 C16 . . 122.3(3) ?
    O2 C15 C14 . . 118.9(3) ?
    C16 C15 C14 . . 118.8(3) ?
    C1 N1 C9 . . 119.2(3) ?
    C1 N1 Ag1 . . 119.6(3) ?
    C9 N1 Ag1 . . 120.8(2) ?
    C10 N2 C14 . . 118.7(3) ?
    C10 N2 Ag1 . . 118.3(2) ?
    C14 N2 Ag1 . . 122.0(2) ?
    C12 C11 C10 . . 118.9(3) ?
    C12 C11 H11 . . 120.5 ?
    C10 C11 H11 . . 120.5 ?
    C15 C16 C17 . . 121.6(3) ?
    C15 C16 H16 . . 119.2 ?
    C17 C16 H16 . . 119.2 ?
    N2 C14 C13 . . 121.4(3) ?
    N2 C14 C15 . . 119.7(3) ?
    C13 C14 C15 . . 118.8(3) ?
    C3 C2 C1 . . 118.9(4) ?
    C3 C2 H2 . . 120.5 ?
    C1 C2 H2 . . 120.5 ?
    C3 C4 C5 . . 123.0(4) ?
    C3 C4 C9 . . 118.1(4) ?
    C5 C4 C9 . . 118.8(3) ?
    C2 C3 C4 . . 120.2(4) ?
    C2 C3 H3 . . 119.9 ?
    C4 C3 H3 . . 119.9 ?
    N2 C10 C11 . . 123.1(4) ?
    N2 C10 H10 . . 118.5 ?
    C11 C10 H10 . . 118.5 ?
    N1 C1 C2 . . 123.6(4) ?
    N1 C1 H1 . . 118.2 ?
    C2 C1 H1 . . 118.2 ?
    C11 C12 C13 . . 120.5(4) ?
    C11 C12 H12 . . 119.7 ?
    C13 C12 H12 . . 119.7 ?
    C6 C5 C4 . . 120.0(4) ?
    C6 C5 H5 . . 120.0 ?
    C4 C5 H5 . . 120.0 ?
loop_
    _geom_torsion_atom_site_label_1
    _geom_torsion_atom_site_label_2
    _geom_torsion_atom_site_label_3
    _geom_torsion_atom_site_label_4
    _geom_torsion_site_symmetry_1
    _geom_torsion_site_symmetry_2
    _geom_torsion_site_symmetry_3
    _geom_torsion_site_symmetry_4
    _geom_torsion
    _geom_torsion_publ_flag
    C16 C17 C18 C13 . . . . -2.2(7) ?
    N2 Ag1 O1 C8 . . . . -173.2(2) ?
    N1 Ag1 O1 C8 . . . . -10.6(2) ?
    Ag1 O1 C8 C7 . . . . -172.3(3) ?
    Ag1 O1 C8 C9 . . . . 9.9(4) ?
    O1 C8 C7 C6 . . . . -179.3(4) ?
    C9 C8 C7 C6 . . . . -1.4(5) ?
    C5 C6 C7 C8 . . . . 1.1(6) ?
    O1 C8 C9 N1 . . . . -2.1(5) ?
    C7 C8 C9 N1 . . . . -180.0(3) ?
    O1 C8 C9 C4 . . . . 178.4(3) ?
    C7 C8 C9 C4 . . . . 0.5(5) ?
    C17 C18 C13 C12 . . . . -179.3(4) ?
    C17 C18 C13 C14 . . . . 0.9(6) ?
    C8 C9 N1 C1 . . . . 177.5(3) ?
    C4 C9 N1 C1 . . . . -3.0(5) ?
    C8 C9 N1 Ag1 . . . . -9.7(4) ?
    C4 C9 N1 Ag1 . . . . 169.8(2) ?
    N2 Ag1 N1 C1 . . . . -57.9(5) ?
    O1 Ag1 N1 C1 . . . . -176.8(3) ?
    N2 Ag1 N1 C9 . . . . 129.4(4) ?
    O1 Ag1 N1 C9 . . . . 10.4(2) ?
    N1 Ag1 N2 C10 . . . . -84.3(4) ?
    O1 Ag1 N2 C10 . . . . 27.5(3) ?
    N1 Ag1 N2 C14 . . . . 107.7(4) ?
    O1 Ag1 N2 C14 . . . . -140.4(2) ?
    O2 C15 C16 C17 . . . . 179.7(4) ?
    C14 C15 C16 C17 . . . . -0.4(6) ?
    C18 C17 C16 C15 . . . . 2.0(7) ?
    C10 N2 C14 C13 . . . . -2.7(5) ?
    Ag1 N2 C14 C13 . . . . 165.2(2) ?
    C10 N2 C14 C15 . . . . 177.8(3) ?
    Ag1 N2 C14 C15 . . . . -14.3(4) ?
    C12 C13 C14 N2 . . . . 1.3(5) ?
    C18 C13 C14 N2 . . . . -178.9(3) ?
    C12 C13 C14 C15 . . . . -179.2(3) ?
    C18 C13 C14 C15 . . . . 0.6(5) ?
    O2 C15 C14 N2 . . . . -1.4(5) ?
    C16 C15 C14 N2 . . . . 178.7(3) ?
    O2 C15 C14 C13 . . . . 179.1(3) ?
    C16 C15 C14 C13 . . . . -0.9(5) ?
    N1 C9 C4 C3 . . . . 1.9(5) ?
    C8 C9 C4 C3 . . . . -178.6(3) ?
    N1 C9 C4 C5 . . . . -178.8(3) ?
    C8 C9 C4 C5 . . . . 0.7(5) ?
    C1 C2 C3 C4 . . . . -1.6(6) ?
    C5 C4 C3 C2 . . . . -178.9(4) ?
    C9 C4 C3 C2 . . . . 0.4(6) ?
    C14 N2 C10 C11 . . . . 1.4(6) ?
    Ag1 N2 C10 C11 . . . . -167.0(3) ?
    C12 C11 C10 N2 . . . . 1.3(6) ?
    C9 N1 C1 C2 . . . . 1.8(6) ?
    Ag1 N1 C1 C2 . . . . -171.1(3) ?
    C3 C2 C1 N1 . . . . 0.5(7) ?
    C10 C11 C12 C13 . . . . -2.7(6) ?
    C18 C13 C12 C11 . . . . -178.3(4) ?
    C14 C13 C12 C11 . . . . 1.5(6) ?
    C7 C6 C5 C4 . . . . 0.2(6) ?
    C3 C4 C5 C6 . . . . 178.2(4) ?
    C9 C4 C5 C6 . . . . -1.1(6) ?
loop_
    _geom_hbond_atom_site_label_D
    _geom_hbond_atom_site_label_H
    _geom_hbond_atom_site_label_A
    _geom_hbond_site_symmetry_A
    _geom_hbond_distance_DH
    _geom_hbond_distance_HA
    _geom_hbond_distance_DA
    _geom_hbond_angle_DHA
    _geom_hbond_publ_flag
    O2 H2A O1 1_455 0.82 1.73 2.495(3) 154.4 yes
data_global
_journal_date_recd_electronic     2013-01-08
_journal_date_accepted     2013-01-28
_journal_name_full     'Acta Crystallographica, Section E'
_journal_year     2013
_journal_volume     69
_journal_issue      3
_journal_page_first     m133
_journal_page_last     m133
_journal_paper_category     QM
_journal_paper_doi     10.1107/S160053681300281X
_journal_coeditor_code     HG5282
_publ_contact_author_name     'Ai-Qing Ma'
_publ_contact_author_address
;
School of pharmacy
Guangdong Medical College
Guangdong Dongguan 523808
People's Republic of China
;
_publ_contact_author_email     maq197511@yahoo.com.cn
_publ_contact_author_fax     '+86-769-22896560'
_publ_contact_author_phone     '+86-769-22896560'
_publ_section_title
;\
(Quinolin-8-ol-\k^2^<i>N</i>,<i>O</i>)(quinolin-8-olato-\k^2^<i>N</i>,<i>O</i>)\
silver(I)
;
loop_
    _publ_author_name
    _publ_author_address
    'Zhen-Bin Jia'
;
School of Pharmacy
Guangdong Medical College
Dongguan 523808
People's Republic of China
;
    'Yi Zhao'
;
School of Clinical Medicine
Guangdong Medical College
Dongguan 523808
People's Republic of China
;
    'Qiu-Jia Wen'
;
School of Clinical Medicine
Guangdong Medical College
Dongguan 523808
People's Republic of China
;
    'Ai-Qing Ma'
;
School of Pharmacy
Guangdong Medical College
Dongguan 523808
People's Republic of China
;
