# Supplementary material for: The non-centrosymmetric polymorph of (quinolin-8-ol-κ2 N,O)(quinolin-8-olato-κ2 N,O)silver(I)
Source: Acta Crystallogr Sect E Struct Rep Online. 2013 Feb 2;69(Pt 3):m133. doi: 10.1107/S160053681300281X (PMC3588529; doi:10.1107/S160053681300281X)
Supplement: Supplementary file 2 [file e-69-0m133-Isup2.hkl]

#
# h,k,l, Fc-squared, Fo-squared, sigma(Fo-squared) and status flag
#
data_I
_shelx_title ' 111103_11_10_21_13 in P 21 21 21'
_shelx_refln_list_code          4
_shelx_F_calc_maximum      273.10
_exptl_crystal_F_000       792.00
_reflns_d_resolution_high  0.8382
 
loop_
 _symmetry_equiv_pos_as_xyz
 'x, y, z'
 '-x+1/2, -y, z+1/2'
 'x+1/2, -y+1/2, -z'
 '-x, y+1/2, -z+1/2'
 
_cell_length_a     7.2320
_cell_length_b    10.4857
_cell_length_c    18.9398
_cell_angle_alpha  90.000
_cell_angle_beta   90.000
_cell_angle_gamma  90.000
 
_shelx_F_squared_multiplier     1.000
 
loop_
 _refln_index_h
 _refln_index_k
 _refln_index_l
 _refln_F_squared_calc
 _refln_F_squared_meas
 _refln_F_squared_sigma
 _refln_observed_status
   2   0   0        8.04        7.65      9.22 o
   4   0   0     6218.83     6190.61     79.98 o
   6   0   0      340.10      296.34     18.82 o
   8   0   0      614.77      674.05     46.64 o
   1   1   0       81.41       59.41     13.65 o
   2   1   0    15432.27    15081.84    113.27 o
   3   1   0     3003.16     2904.98     28.46 o
   4   1   0      375.21      503.18     12.92 o
   5   1   0     1218.10     1238.74     22.94 o
   6   1   0     3334.08     3310.71     45.87 o
   7   1   0       31.00       40.14      9.84 o
   8   1   0       32.60       70.36     16.03 o
   0   2   0      436.71      474.47     24.90 o
   1   2   0     6650.12     6799.63    149.65 o
   2   2   0      630.05      623.67     15.11 o
   3   2   0    12003.61    11922.17    106.23 o
   4   2   0        3.05       83.87      7.02 o
   5   2   0     1838.24     1878.76     25.26 o
   6   2   0      515.39      521.75     14.95 o
   7   2   0     1493.56     1560.48     36.09 o
   8   2   0       12.30       10.99     15.68 o
   1   3   0     5533.75     5746.39    141.24 o
   2   3   0     3246.64     3220.05     49.15 o
   3   3   0     7433.25     7049.03     91.60 o
   4   3   0      460.91      559.09     16.69 o
   5   3   0     1824.88     1902.71     30.38 o
   6   3   0      622.34      593.56     18.95 o
   7   3   0     1320.69     1330.09     34.86 o
   8   3   0       51.24       69.15     18.39 o
   0   4   0     8452.82     8944.43    197.53 o
   1   4   0     1241.11     1247.93     38.54 o
   2   4   0     3661.44     4168.92    131.90 o
   3   4   0     2605.80     2540.35     49.12 o
   4   4   0     3960.16     3973.23     54.15 o
   5   4   0     1140.08     1152.59     31.64 o
   6   4   0       47.63       34.40      8.73 o
   7   4   0       95.25       97.57     17.86 o
   8   4   0     1007.19     1078.27     68.39 o
   1   5   0      521.33      576.48     27.93 o
   2   5   0     5430.04     4919.91     93.22 o
   3   5   0       42.23       41.04     12.15 o
   4   5   0      732.91      882.03     37.48 o
   5   5   0      503.73      504.52     34.83 o
   6   5   0     2785.23     2611.17     77.71 o
   7   5   0       31.68        3.79     22.00 o
   0   6   0     6129.33     6580.19    178.16 o
   1   6   0     1782.61     1785.52    126.86 o
   2   6   0     1271.52     1336.06     40.48 o
   3   6   0     1129.63     1116.48     28.44 o
   4   6   0     2453.67     2479.08     37.10 o
   5   6   0      473.06      457.18     35.99 o
   6   6   0      107.73      169.61     51.83 o
   7   6   0      110.75      129.28     41.91 o
   1   7   0     4109.31     4327.64    102.66 o
   2   7   0        1.06        0.21     12.52 o
   3   7   0     2185.00     2055.25     50.46 o
   4   7   0      138.47      150.43     13.46 o
   5   7   0      904.95      846.22     68.79 o
   6   7   0      137.50      143.87     42.86 o
   7   7   0      580.51      600.24     59.97 o
   0   8   0      469.92      454.82     50.27 o
   1   8   0     3228.38     3259.82     92.85 o
   2   8   0       56.26       65.92     19.87 o
   3   8   0     1198.22     1250.39     50.70 o
   4   8   0      636.41      652.61     16.95 o
   5   8   0      473.11      518.66     75.48 o
   6   8   0       16.22        9.16     32.27 o
   1   9   0      247.83      229.25     28.26 o
   2   9   0     3289.10     3222.47     94.75 o
   3   9   0      484.69      425.66     25.25 o
   4   9   0       41.04       88.18     14.59 o
   5   9   0       15.15       35.36     34.57 o
   0  10   0      680.21      721.32     69.00 o
   1  10   0        6.75       10.44     19.04 o
   2  10   0      140.79      138.63     24.48 o
   3  10   0      106.64      114.66     21.84 o
   4  10   0      767.36      769.68     91.57 o
   5  10   0        4.24       85.60     45.82 o
   1  11   0      653.93      688.88     49.18 o
   2  11   0      561.02      519.30     43.50 o
   3  11   0      131.56      117.27     47.64 o
   4  11   0       50.66       44.78     38.32 o
   0  12   0      623.40      600.19     68.77 o
   1  12   0       78.89       84.39     24.22 o
   2  12   0       64.72       88.95     49.52 o
   1   0   1      773.03      837.56     77.90 o
   2   0   1    23184.97    21316.00    134.13 o
   3   0   1     2841.80     2798.13     27.26 o
   4   0   1       48.65      370.90     83.68 o
   5   0   1     1643.64     1654.84     29.60 o
   6   0   1     2837.77     2837.92     43.29 o
   7   0   1      197.62      177.58     15.43 o
   8   0   1       34.19       35.23     19.60 o
  -8   1   1      649.51      747.62     37.32 o
  -7   1   1       34.81       48.96     10.54 o
  -6   1   1     1168.58     1188.69     26.85 o
  -5   1   1      600.31      651.90     18.63 o
  -4   1   1     2830.82     2873.07     29.91 o
  -3   1   1     8926.02     8904.32     57.48 o
  -2   1   1      699.41      693.64     11.19 o
  -1   1   1    19336.93    18530.72    234.61 o
   1   1   1    19361.58    18671.33    280.49 o
   2   1   1      624.67      612.95     13.32 o
   3   1   1     8948.25     8897.98     86.34 o
   4   1   1     2814.49     2843.55     40.20 o
   5   1   1      599.25      606.91     21.56 o
   6   1   1     1216.75     1171.83     38.62 o
   7   1   1       59.37       53.82      9.55 o
   8   1   1      649.65      693.59     33.16 o
  -8   2   1      275.19      330.25     29.13 o
  -7   2   1      668.98      654.47     36.30 o
  -6   2   1      493.21      518.34     19.54 o
  -5   2   1     1872.21     1889.99     27.67 o
  -4   2   1     1223.23     1162.30     18.78 o
  -3   2   1     9722.57     9740.83    104.99 o
  -2   2   1      333.13      328.52     17.10 o
  -1   2   1     2710.81     2690.58    158.51 o
   0   2   1      879.87      977.78     36.44 o
   1   2   1     2870.12     2740.14     79.36 o
   2   2   1      338.90      345.31     12.53 o
   3   2   1     9635.94     9551.53     87.95 o
   4   2   1     1282.89     1241.79     24.84 o
   5   2   1     1853.10     1908.03     31.27 o
   6   2   1      464.32      457.93     15.24 o
   7   2   1      685.23      654.49     24.05 o
   8   2   1      272.80      307.55     24.45 o
  -8   3   1      115.49      104.02     23.68 o
  -7   3   1      619.34      577.99     23.04 o
  -6   3   1     1419.02     1471.59     31.27 o
  -5   3   1      982.73      959.14     18.48 o
  -4   3   1     1094.80     1392.62    132.49 o
  -3   3   1     5280.66     5362.55    103.85 o
  -2   3   1     5880.62     5705.83     73.77 o
  -1   3   1     8807.37     8856.69    127.09 o
   0   3   1        1.91        1.85     10.15 o
   2   3   1     5798.29     5573.33     74.30 o
   3   3   1     5350.71     5309.22     75.42 o
   4   3   1     1052.93     1214.69     75.25 o
   5   3   1     1036.77     1032.32     22.82 o
   6   3   1     1430.50     1464.24     30.21 o
   7   3   1      581.78      587.91     29.94 o
   8   3   1      106.46      115.87     21.21 o
  -8   4   1       77.76       83.90     28.40 o
  -7   4   1      382.57      402.07     27.09 o
  -6   4   1      976.29      936.37     32.22 o
  -5   4   1      446.99      441.85     25.41 o
  -4   4   1      517.89      556.40     28.79 o
  -3   4   1     1484.04     1418.41     49.25 o
  -2   4   1     4186.19     4062.49     51.24 o
  -1   4   1     2298.78     2218.42     52.14 o
   0   4   1     3929.41     4292.24     93.10 o
   1   4   1     2229.51     2170.38     84.65 o
   2   4   1     4082.75     4082.06    131.26 o
   3   4   1     1345.47     1244.05     55.89 o
   4   4   1      509.10      837.42     57.05 o
   5   4   1      462.50      462.22     37.35 o
   6   4   1      973.82      966.79     32.50 o
   7   4   1      370.53      345.99     27.86 o
   8   4   1       67.58       61.86     25.86 o
  -7   5   1      319.03      280.92     39.29 o
  -6   5   1       39.58       44.53     13.83 o
  -5   5   1      538.94      533.92     38.18 o
  -4   5   1     3370.85     3395.73     73.38 o
  -3   5   1     2598.25     2539.62     32.25 o
  -2   5   1      311.90      304.47     20.02 o
  -1   5   1      974.63     1013.98     32.58 o
   0   5   1     7777.45     8673.14    117.47 o
   1   5   1      916.90      923.52     37.81 o
   3   5   1     2597.05     2603.09     98.59 o
   4   5   1     3236.59     3297.29     51.20 o
   5   5   1      519.10      545.18     22.51 o
   6   5   1       36.97       44.28     12.00 o
   7   5   1      311.85      329.19     27.83 o
  -7   6   1      170.90      198.27     69.09 o
  -6   6   1      485.61      557.60     35.31 o
  -5   6   1     1649.97     1528.06    119.89 o
  -4   6   1      647.97      627.00    109.67 o
  -3   6   1      920.32      919.17     24.86 o
  -2   6   1     3152.77     3130.83     64.25 o
  -1   6   1     2085.43     2084.02     51.54 o
   0   6   1     1900.23     2123.88     73.72 o
   1   6   1     2010.24     1948.11     60.65 o
   2   6   1     3206.21     3348.29     93.60 o
   3   6   1      949.54      887.31     36.26 o
   4   6   1      595.38      749.02     37.28 o
   5   6   1     1689.92     1671.02     48.42 o
   6   6   1      500.41      490.71     69.87 o
   7   6   1      173.86      177.42     34.53 o
  -7   7   1      172.13      156.14     47.77 o
  -6   7   1      207.88      257.89     59.08 o
  -5   7   1      996.55      886.75     49.78 o
  -4   7   1       81.42      142.34     25.45 o
  -3   7   1      960.43      998.36     27.36 o
  -2   7   1     1053.52     1077.08     38.85 o
  -1   7   1     3830.62     3895.96    205.26 o
   0   7   1      268.11      260.98     26.21 o
   1   7   1     3888.40     3692.48     93.52 o
   2   7   1     1097.20     1104.72     40.73 o
   3   7   1      955.06      936.64     34.23 o
   4   7   1       81.01       89.83      8.85 o
   5   7   1     1004.49      927.79     75.75 o
   6   7   1      202.60      276.06     59.92 o
   7   7   1      188.06      168.30     36.10 o
  -6   8   1       98.46      191.47     56.41 o
  -5   8   1      410.03      415.13     67.98 o
  -4   8   1      681.93      674.71     25.07 o
  -3   8   1     1131.36     1117.21     31.99 o
  -2   8   1      225.97      225.21     25.77 o
  -1   8   1     1254.32     1254.67    133.57 o
   0   8   1      926.54     1054.73     51.54 o
   1   8   1     1172.09     1220.33     55.08 o
   2   8   1      211.23      230.28     27.54 o
   3   8   1     1133.31     1089.52     49.14 o
   4   8   1      667.63      696.55     19.26 o
   5   8   1      429.06      523.20     71.75 o
   6   8   1      101.27       59.05     39.48 o
  -5   9   1       14.64       74.66     43.63 o
  -4   9   1      619.00      585.55     76.93 o
  -3   9   1      209.42      223.06     18.88 o
  -2   9   1      387.03      404.13     51.33 o
  -1   9   1      329.90      318.04     32.83 o
   0   9   1     1352.71     1423.66     63.42 o
   1   9   1      303.46      335.87     34.38 o
   2   9   1      354.18      366.29     33.97 o
   3   9   1      215.07      192.68     48.07 o
   4   9   1      631.04      672.26     36.68 o
   5   9   1       29.34      111.00     52.15 o
  -5  10   1       65.83       50.00     45.81 o
  -4  10   1       41.89       58.56     36.21 o
  -3  10   1      117.90       68.65     32.06 o
  -2  10   1     1034.40     1053.46     55.80 o
  -1  10   1     1319.05     1389.52     91.74 o
   0  10   1        0.86      -17.73     20.01 o
   1  10   1     1275.34     1347.18     65.19 o
   2  10   1     1056.53     1032.61     56.31 o
   3  10   1      121.58      124.28     35.20 o
   4  10   1       41.90      122.28     48.77 o
   5  10   1       72.74       83.68     48.01 o
  -4  11   1      341.31      412.67     74.47 o
  -3  11   1      302.29      346.35     62.20 o
  -2  11   1       12.10        8.29     20.23 o
  -1  11   1      382.77      436.01     41.46 o
   0  11   1      671.58      662.00     48.58 o
   1  11   1      340.23      377.70     38.82 o
   2  11   1       19.35      -32.91     21.94 o
   3  11   1      307.97      285.14     61.06 o
   4  11   1      334.92      341.18     72.26 o
  -2  12   1       31.99      -47.65     40.40 o
  -1  12   1      121.65      143.19     29.29 o
   0  12   1      227.22      266.02     35.96 o
   1  12   1      138.53      157.24     31.06 o
   2  12   1       30.70        6.72     20.22 o
   1   0   2    12952.94    12753.50    295.51 o
   2   0   2      616.24      683.22     15.39 o
   3   0   2    15262.43    15163.28    105.58 o
   4   0   2      284.91      290.83     11.17 o
   5   0   2     1517.75     1531.69     30.37 o
   6   0   2     1484.25     1313.41     62.15 o
   7   0   2     1387.38     1390.70     35.28 o
   8   0   2      108.07      188.03     30.05 o
  -8   1   2      143.92      204.49     20.67 o
  -7   1   2       30.84       25.18     11.80 o
  -6   1   2     1816.98     1772.70     36.06 o
  -5   1   2     2980.55     2953.30     37.71 o
  -4   1   2     1563.00     1515.94     29.22 o
  -3   1   2     7502.19     7380.92     52.93 o
  -2   1   2       70.16       73.77      6.22 o
  -1   1   2     3722.12     3894.16     67.40 o
   0   1   2     2205.09     2628.56     57.37 o
   1   1   2     3801.90     3970.13     64.86 o
   2   1   2       60.56       72.30     13.90 o
   3   1   2     7408.37     7402.45     69.77 o
   4   1   2     1475.81     1476.78     27.86 o
   5   1   2     2977.41     2975.41     42.53 o
   6   1   2     1840.56     1819.72     34.71 o
   7   1   2       22.18       34.14     10.47 o
   8   1   2      156.25      194.33     21.13 o
  -8   2   2       89.25       95.27     19.45 o
  -7   2   2       31.74       17.94     14.46 o
  -6   2   2     2003.96     1915.08     43.83 o
  -5   2   2      379.59      378.78     14.27 o
  -4   2   2      219.60      326.02     24.90 o
  -3   2   2       44.67       49.59      6.24 o
  -2   2   2    13541.11    12778.40    151.92 o
  -1   2   2      750.58      799.50     22.69 o
   0   2   2     1941.24     2220.35    126.41 o
   1   2   2      634.03      722.58     28.83 o
   2   2   2    13795.20    13090.30    112.68 o
   3   2   2       64.53       62.98      6.09 o
   4   2   2      196.67      335.59     22.45 o
   5   2   2      355.55      314.87     11.66 o
   6   2   2     2132.24     2158.12     30.19 o
   7   2   2       39.62       26.28     10.09 o
   8   2   2       95.30       96.97     17.72 o
  -8   3   2      568.46      607.48     51.94 o
  -7   3   2      214.49      236.31     23.13 o
  -6   3   2      552.80      558.16     19.24 o
  -5   3   2      542.21      564.23     16.73 o
  -4   3   2     6470.30     6517.04     93.98 o
  -3   3   2     2325.87     2469.75     48.36 o
  -2   3   2      936.39      982.17     22.27 o
  -1   3   2     5576.33     5367.68     70.03 o
   0   3   2    14603.04    14437.91    202.18 o
   1   3   2     5629.30     5402.57    110.27 o
   2   3   2      926.73      966.05     50.01 o
   3   3   2     2170.01     2303.98     34.07 o
   4   3   2     6691.90     6887.97     78.80 o
   5   3   2      532.39      507.49     18.93 o
   6   3   2      539.05      517.48     21.90 o
   7   3   2      238.81      224.16     14.85 o
   8   3   2      547.69      548.53     35.25 o
  -8   4   2       45.62       72.54     27.58 o
  -7   4   2      848.09      880.65     59.48 o
  -6   4   2     1039.14     1043.16     32.26 o
  -5   4   2     1718.36     1719.12     36.53 o
  -4   4   2      257.97      290.96     20.13 o
  -3   4   2     1987.97     1908.52    105.73 o
  -2   4   2     6654.02     6782.92     76.21 o
  -1   4   2     2917.88     2797.69     77.65 o
   0   4   2     2416.27     2484.80     57.81 o
   1   4   2     2742.87     2672.56     69.77 o
   3   4   2     2055.93     1922.71    125.22 o
   4   4   2      307.04      330.21     15.80 o
   5   4   2     1663.39     1598.38     42.08 o
   6   4   2      999.52     1025.24     45.50 o
   7   4   2      836.12      838.38     35.90 o
   8   4   2       44.38       57.83     29.02 o
  -7   5   2      113.03      206.60     35.94 o
  -6   5   2      133.79      120.20     11.97 o
  -5   5   2     1224.43     1122.34     45.68 o
  -4   5   2      103.19      118.36     28.25 o
  -3   5   2     2210.45     2064.12     58.63 o
  -2   5   2      972.88      981.48     26.45 o
  -1   5   2     5762.08     5420.17    150.58 o
   0   5   2        1.04      -11.15     10.72 o
   1   5   2     5808.80     5388.53    162.43 o
   3   5   2     2156.29     1960.60     48.83 o
   4   5   2      108.38      230.60     55.82 o
   5   5   2     1185.62     1194.89     35.66 o
   6   5   2      152.93      129.06     29.73 o
   7   5   2      112.89       73.48     28.20 o
  -7   6   2      494.63      443.67     47.42 o
  -6   6   2      411.76      405.23     43.66 o
  -5   6   2      668.51      685.12     44.12 o
  -4   6   2      368.70      387.47     35.57 o
  -3   6   2     2483.18     2388.72     52.38 o
  -2   6   2     1648.51     1575.58     59.25 o
  -1   6   2     1314.05     1313.75     40.01 o
   0   6   2     1575.93     1691.34     45.21 o
   1   6   2     1447.58     1503.85     44.40 o
   2   6   2     1644.10     1615.13     63.31 o
   3   6   2     2506.52     2414.56     50.12 o
   4   6   2      354.77      339.38     28.69 o
   5   6   2      648.00      639.69     26.22 o
   6   6   2      391.39      411.92     70.16 o
   7   6   2      494.75      439.26     48.70 o
  -7   7   2      141.99      178.30     70.35 o
  -6   7   2       61.82       46.53     26.64 o
  -5   7   2      147.89      119.64     23.03 o
  -4   7   2     2163.52     2110.51     77.66 o
  -3   7   2      219.30      203.06     13.15 o
  -2   7   2        9.25        2.93     11.36 o
  -1   7   2       67.48       47.47     13.97 o
   0   7   2     4862.88     5207.10    115.99 o
   1   7   2       77.25       56.10     13.98 o
   2   7   2        9.37       29.83     14.15 o
   3   7   2      227.95      194.64     18.13 o
   4   7   2     2193.31     2199.58     52.59 o
   5   7   2      145.09      141.82     36.44 o
   6   7   2       59.15       31.60     43.89 o
   7   7   2      145.82       80.67     47.21 o
  -6   8   2      655.11      639.07     58.37 o
  -5   8   2      178.10      162.33     46.75 o
  -4   8   2      423.02      357.06     35.26 o
  -3   8   2      226.03      218.52     15.12 o
  -2   8   2     3525.64     3658.14    169.30 o
  -1   8   2      576.56      660.13     41.23 o
   0   8   2        1.99       15.49     13.53 o
   1   8   2      581.90      646.87     41.83 o
   2   8   2     3589.01     3608.63     97.58 o
   3   8   2      229.80      248.69     26.96 o
   4   8   2      422.75      405.61     19.25 o
   5   8   2      157.25      181.42     49.34 o
   6   8   2      668.76      611.95     81.40 o
  -5   9   2       13.39       54.44     42.26 o
  -4   9   2      323.06      279.50     58.00 o
  -3   9   2      423.26      444.28     24.55 o
  -2   9   2       77.89       80.83     15.50 o
  -1   9   2      781.14      843.74     49.42 o
   0   9   2      639.13      684.44     45.16 o
   1   9   2      776.20      828.23     59.00 o
   2   9   2       76.24       63.27     30.28 o
   3   9   2      411.68      473.59     36.68 o
   4   9   2      318.27      315.84     33.43 o
   5   9   2       23.21       62.59     44.66 o
  -5  10   2      414.66      403.02     68.42 o
  -4  10   2       25.56       31.17     39.19 o
  -3  10   2      509.05      564.03     37.22 o
  -2  10   2       27.19       23.88     14.53 o
  -1  10   2      275.04      313.25     60.47 o
   0  10   2        1.16        9.14     19.04 o
   1  10   2      282.91      351.31     39.30 o
   2  10   2       29.02       57.92     37.55 o
   3  10   2      486.62      512.10     40.45 o
   4  10   2       24.03       85.57     43.70 o
   5  10   2      428.51      475.74     78.09 o
  -4  11   2      173.16      182.23     51.48 o
  -3  11   2      131.44      139.49     46.65 o
  -2  11   2       53.21       58.68     23.36 o
  -1  11   2      711.52      688.18     50.10 o
   0  11   2      945.56     1035.98     60.02 o
   1  11   2      747.44      825.12     54.69 o
   2  11   2       45.55       37.27     27.79 o
   3  11   2      137.69       98.72     42.52 o
   4  11   2      155.24      131.97     48.11 o
  -2  12   2      302.41      295.94     59.00 o
  -1  12   2      294.71      287.12     36.56 o
   0  12   2      176.09      163.01     50.14 o
   1  12   2      298.34      344.72     40.40 o
   2  12   2      304.98      370.72     93.74 o
   1   0   3     8485.82     8657.29    107.16 o
   2   0   3     2242.63     2201.59     40.72 o
   3   0   3    15073.18    14701.11    111.64 o
   4   0   3      286.44      326.57     12.90 o
   5   0   3     3802.80     3816.68     52.28 o
   6   0   3      749.12      755.26     36.91 o
   7   0   3      825.50      822.11     30.46 o
   8   0   3       14.78       39.59     13.14 o
  -8   1   3       27.42       71.16     15.78 o
  -7   1   3      878.80      841.41     30.87 o
  -6   1   3     1010.27      981.54     27.15 o
  -5   1   3     1028.67     1013.33     25.30 o
  -4   1   3     1151.53     1264.22     27.96 o
  -3   1   3     7248.44     7274.31     56.80 o
  -2   1   3     5228.80     5249.68     60.12 o
  -1   1   3     1044.03      976.03     31.87 o
   0   1   3     8620.41     8997.51     99.72 o
   1   1   3     1061.77     1066.02     40.79 o
   2   1   3     5266.58     5086.73     58.23 o
   3   1   3     7292.41     7369.04     75.04 o
   4   1   3     1193.66     1276.79     31.20 o
   5   1   3     1030.21     1046.00     35.68 o
   6   1   3      895.39      902.93     24.69 o
   7   1   3      964.33      919.43     29.29 o
   8   1   3       23.88       59.06     15.27 o
  -8   2   3      599.05      627.70     43.94 o
  -7   2   3      281.75      291.55     19.30 o
  -6   2   3       92.14       72.73     12.44 o
  -5   2   3      513.23      528.50     18.04 o
  -4   2   3     5481.36     5624.89     59.04 o
  -3   2   3     1430.22     1438.09     21.88 o
  -2   2   3      325.04      355.15     17.06 o
  -1   2   3    21576.03    21356.57    226.19 o
   0   2   3    74584.53    74794.72   1038.66 o
   1   2   3    22277.75    22101.48    270.27 o
   2   2   3      303.47      330.82     14.45 o
   3   2   3     1561.19     1514.84     28.96 o
   4   2   3     5417.49     5659.49     81.49 o
   5   2   3      473.98      513.97     19.60 o
   6   2   3       99.47      111.86      8.75 o
   7   2   3      283.16      324.14     17.67 o
   8   2   3      618.23      666.36     34.79 o
  -8   3   3      117.57       95.95     27.85 o
  -7   3   3       49.52       40.01     19.18 o
  -6   3   3     3578.77     3570.79     56.24 o
  -5   3   3     1626.62     1616.03     29.26 o
  -4   3   3     1223.39     1199.82     50.38 o
  -3   3   3      516.66      446.54     21.65 o
  -2   3   3     7064.46     6871.12     79.08 o
  -1   3   3     7661.13     7995.92     76.01 o
   0   3   3     2079.93     2287.04     36.93 o
   1   3   3     7949.55     8247.71    159.68 o
   2   3   3     6961.38     6643.76     97.85 o
   3   3   3      558.47      509.77     15.12 o
   4   3   3     1228.29     1295.82     35.77 o
   5   3   3     1634.33     1547.97     42.88 o
   6   3   3     3593.09     3598.60     54.14 o
   7   3   3       39.09       24.10     10.81 o
   8   3   3      108.46      103.74     17.51 o
  -8   4   3       52.93       32.60     24.19 o
  -7   4   3      385.09      493.42     46.14 o
  -6   4   3      292.04      277.50     26.25 o
  -5   4   3      396.59      358.56     25.82 o
  -4   4   3     1000.11     1068.79     39.02 o
  -3   4   3     3553.80     3580.31     88.60 o
  -2   4   3     1063.54      950.03     44.66 o
  -1   4   3     4409.52     4329.62     56.73 o
   0   4   3     8863.78     9518.27    193.54 o
   1   4   3     4686.53     4534.92     71.13 o
   3   4   3     3618.08     3606.81     67.17 o
   4   4   3      954.78      989.89     22.92 o
   5   4   3      407.14      430.00     34.79 o
   6   4   3      298.58      324.23     24.56 o
   7   4   3      367.38      361.58     31.59 o
   8   4   3       60.86      107.22     22.97 o
  -7   5   3      698.31      718.12     57.25 o
  -6   5   3       29.83       33.12     15.90 o
  -5   5   3     1192.40     1194.44     48.85 o
  -4   5   3      807.62      807.01     37.23 o
  -3   5   3     3959.30     3820.37     96.06 o
  -2   5   3       53.72       62.98      9.27 o
  -1   5   3     4480.66     4516.00    103.77 o
   0   5   3     1079.55     1078.57     33.00 o
   1   5   3     4314.96     4254.74     74.12 o
   2   5   3       50.26       92.46     30.53 o
   3   5   3     3943.68     3680.20     72.67 o
   4   5   3      808.97      808.20     25.35 o
   5   5   3     1122.67     1074.10     42.05 o
   6   5   3       33.26       43.32     15.52 o
   7   5   3      661.88      658.09     54.49 o
  -7   6   3       50.36       69.81     26.61 o
  -6   6   3      191.28      162.98     31.73 o
  -5   6   3      823.27      722.93     39.16 o
  -4   6   3     1381.16     1339.09     60.34 o
  -3   6   3     1315.59     1364.91     36.66 o
  -2   6   3      503.78      497.15     20.41 o
  -1   6   3     4475.03     4389.86     60.94 o
   0   6   3      913.01      855.93     28.01 o
   1   6   3     4474.16     4440.04    104.96 o
   2   6   3      454.49      455.45     35.33 o
   3   6   3     1305.59     1240.61     36.72 o
   4   6   3     1384.30     1400.44     35.38 o
   5   6   3      833.43      784.81     56.78 o
   6   6   3      206.91       46.06     35.93 o
   7   6   3       51.13       -7.41     37.34 o
  -7   7   3       58.52       64.20     27.36 o
  -6   7   3     1003.78      937.36     66.10 o
  -5   7   3       41.26       62.68     45.95 o
  -4   7   3      185.64      182.87     57.87 o
  -3   7   3      709.70      678.53     33.65 o
  -2   7   3     4333.51     4243.71     69.66 o
  -1   7   3      983.00      996.47     28.83 o
   0   7   3       61.03       57.01     11.99 o
   1   7   3     1048.23     1133.12     61.08 o
   2   7   3     4352.18     4279.86    115.13 o
   3   7   3      708.07      845.20     76.73 o
   4   7   3      191.10      194.29     17.41 o
   5   7   3       33.96       31.42     15.52 o
   6   7   3      998.91     1026.78    101.12 o
   7   7   3       67.18       28.31     42.50 o
  -6   8   3       50.42       38.85     26.95 o
  -5   8   3       74.55       58.05     38.38 o
  -4   8   3     1366.48     1309.60    103.36 o
  -3   8   3      292.47      267.44     17.65 o
  -2   8   3      665.11      668.08     31.46 o
  -1   8   3      261.65      286.65     17.98 o
   0   8   3     3058.22     3026.81     78.05 o
   1   8   3      274.74      283.69     30.89 o
   2   8   3      683.87      747.12     45.11 o
   3   8   3      326.11      334.71     31.62 o
   4   8   3     1429.32     1419.65     38.72 o
   5   8   3       70.81       92.21     35.79 o
   6   8   3       54.55       34.86     35.95 o
  -5   9   3      659.62      734.37     87.24 o
  -4   9   3      272.15      324.00     63.58 o
  -3   9   3      380.31      396.14     27.79 o
  -2   9   3      376.46      344.40     21.36 o
  -1   9   3     1157.17     1217.13     40.28 o
   0   9   3      388.78      436.12     37.14 o
   1   9   3     1211.38     1254.92     60.95 o
   2   9   3      435.77      419.27     37.49 o
   3   9   3      383.88      410.91     36.37 o
   4   9   3      285.59      280.35     29.17 o
   5   9   3      680.29      615.04     80.77 o
  -5  10   3      417.64      519.34     80.33 o
  -4  10   3       45.59       29.39     38.13 o
  -3  10   3      430.83      471.41     70.18 o
  -2  10   3      298.96      322.07     25.87 o
  -1  10   3      776.02      713.83     47.86 o
   0  10   3        7.32       30.56     20.47 o
   1  10   3      736.33      836.63     53.38 o
   2  10   3      324.31      327.00     45.85 o
   3  10   3      399.15      464.11     61.75 o
   4  10   3       44.28       96.97     44.10 o
   5  10   3      454.06      474.17     79.82 o
  -3  11   3      441.35      385.11     69.55 o
  -2  11   3      557.59      568.17     43.92 o
  -1  11   3      281.99      295.16     76.06 o
   0  11   3       38.74       50.70     23.46 o
   1  11   3      261.18      332.40     63.05 o
   2  11   3      542.51      579.50     65.44 o
   3  11   3      454.38      424.56     40.31 o
  -2  12   3        3.50       63.38     48.56 o
  -1  12   3      164.35      127.66     27.11 o
   0  12   3      183.40      249.60     65.64 o
   1  12   3      168.37      176.92     30.59 o
   2  12   3        3.62      -13.02     24.13 o
   0   0   4     2380.24     2525.68     56.83 o
   1   0   4     6237.03     6548.21    143.07 o
   2   0   4     1372.76     1357.81     29.21 o
   3   0   4     9514.95     9826.63     82.41 o
   4   0   4     3619.43     3489.75     41.89 o
   5   0   4      594.83      635.40     21.66 o
   6   0   4        0.15        3.92     11.83 o
   7   0   4     1052.96     1025.68     33.96 o
   8   0   4     1186.01     1265.39     40.08 o
  -8   1   4      190.72      217.81     18.86 o
  -7   1   4      515.57      531.79     25.01 o
  -6   1   4     2499.07     2567.56     51.88 o
  -5   1   4     1315.10     1339.12     27.00 o
  -4   1   4     1028.53     1049.07     19.33 o
  -3   1   4     5097.48     5219.19     81.14 o
  -2   1   4     8418.67     8190.85    109.42 o
  -1   1   4    11731.31    12031.02    203.83 o
   0   1   4      181.21      199.22     13.44 o
   1   1   4    11384.64    11669.23    131.55 o
   2   1   4     8155.56     8003.49    103.27 o
   3   1   4     5124.49     5112.18     71.48 o
   4   1   4      918.70      985.29     35.30 o
   5   1   4     1348.33     1370.29     37.13 o
   6   1   4     2407.80     2485.59     47.36 o
   7   1   4      495.52      520.78     23.24 o
   8   1   4      205.37      265.66     31.03 o
  -8   2   4      120.48      145.55     21.33 o
  -7   2   4      185.61      197.61     16.54 o
  -6   2   4     1177.00     1092.27     44.71 o
  -5   2   4     1883.06     1803.66     35.90 o
  -4   2   4      137.43      148.08     11.49 o
  -3   2   4     3489.04     3306.94     42.47 o
  -2   2   4     3417.95     3358.51     53.85 o
  -1   2   4    11861.18    12027.01    107.85 o
   0   2   4    11600.51    12406.65    107.64 o
   1   2   4    11041.08    11282.45    131.35 o
   2   2   4     3669.48     3670.48     45.93 o
   3   2   4     3529.09     3298.34     42.22 o
   4   2   4      128.47      131.33     11.92 o
   5   2   4     1853.34     1797.09     36.89 o
   6   2   4     1175.39     1157.85     29.42 o
   7   2   4      180.38      224.58     24.66 o
   8   2   4      109.94      155.61     23.69 o
  -8   3   4      531.23      491.34     46.93 o
  -7   3   4      250.52      266.95     19.03 o
  -6   3   4       38.66       41.34     11.81 o
  -5   3   4      605.06      593.92     22.85 o
  -4   3   4     1582.61     1629.74     39.26 o
  -3   3   4     9038.87     9071.06    129.08 o
  -2   3   4     2836.46     2851.55     51.25 o
  -1   3   4    11355.26    11487.78    124.19 o
   0   3   4     9355.52    10023.62    105.87 o
   1   3   4    11605.89    11639.92    388.03 o
   2   3   4     2893.34     2819.11     56.36 o
   3   3   4     8886.40     9027.61     98.01 o
   4   3   4     1580.41     1512.89     25.23 o
   5   3   4      600.62      585.03     27.63 o
   6   3   4       53.79       40.62     11.46 o
   7   3   4      267.89      261.27     26.00 o
   8   3   4      535.83      538.44     32.12 o
  -8   4   4      221.00      226.23     37.14 o
  -7   4   4      117.20      166.15     32.25 o
  -6   4   4      348.62      370.37     38.98 o
  -5   4   4     1213.79     1242.10     37.48 o
  -4   4   4     3335.00     3370.68     55.00 o
  -3   4   4     1792.60     1656.12     43.25 o
  -2   4   4     1626.87     1664.17     33.30 o
  -1   4   4     3226.38     3268.42     46.17 o
   0   4   4    11876.05    12226.11    129.14 o
   1   4   4     3158.78     3188.87     58.59 o
   2   4   4     1599.33     1477.93     40.15 o
   3   4   4     1786.35     1667.80     38.64 o
   4   4   4     3279.81     3192.23     44.47 o
   5   4   4     1169.09     1175.72     53.30 o
   6   4   4      328.25      336.54     25.82 o
   7   4   4      105.99       91.92     19.97 o
   8   4   4      189.79      189.27     21.44 o
  -7   5   4       48.46       52.92     30.99 o
  -6   5   4      992.06      981.75     62.45 o
  -5   5   4      286.95      283.80     26.80 o
  -4   5   4       66.46       50.69     19.91 o
  -3   5   4     1545.43     1529.67     36.83 o
  -2   5   4     9648.24     9732.34    126.77 o
  -1   5   4     4894.08     4804.18     66.76 o
   0   5   4     1014.90     1143.61     64.31 o
   1   5   4     4896.04     4850.52     71.19 o
   2   5   4     9613.01     9668.95    176.73 o
   3   5   4     1519.64     1510.65     40.68 o
   4   5   4       65.99       59.19      8.94 o
   5   5   4      333.27      318.89     30.00 o
   6   5   4      998.07      990.68     49.93 o
   7   5   4       39.76        3.04     33.19 o
  -7   6   4      228.77      224.41     36.62 o
  -6   6   4      219.07      232.36     36.89 o
  -5   6   4      278.20      276.35     50.26 o
  -4   6   4     1308.13     1347.82     34.15 o
  -3   6   4     1992.88     1937.57     44.97 o
  -2   6   4      573.99      586.33     19.05 o
  -1   6   4     1675.89     1615.71     34.43 o
   0   6   4     3887.61     4040.66    111.55 o
   1   6   4     1539.51     1478.03     37.97 o
   2   6   4      542.54      571.50     52.56 o
   3   6   4     1950.81     1855.19     45.63 o
   4   6   4     1299.36     1335.83     37.83 o
   5   6   4      301.99      310.35     21.67 o
   6   6   4      207.39      188.22     49.07 o
   7   6   4      241.32      248.34     58.91 o
  -6   7   4       17.93        2.83     24.09 o
  -5   7   4      755.33      849.30     61.33 o
  -4   7   4     1138.69     1124.67     70.41 o
  -3   7   4      934.56      830.55     27.06 o
  -2   7   4      458.86      503.29     20.06 o
  -1   7   4     1765.63     1790.92     39.24 o
   0   7   4     2046.17     2088.55     43.45 o
   1   7   4     1681.96     1699.16     49.45 o
   2   7   4      418.26      493.40     58.93 o
   3   7   4     1017.81     1094.31     90.11 o
   4   7   4     1117.35     1072.43     35.94 o
   5   7   4      823.09      915.10     57.21 o
   6   7   4       21.97       33.40     34.38 o
  -6   8   4      254.13      225.82     60.19 o
  -5   8   4      866.80      893.85     64.68 o
  -4   8   4      315.54      321.92     24.96 o
  -3   8   4      703.33      742.76     23.67 o
  -2   8   4     1760.39     1697.85     64.71 o
  -1   8   4     1431.17     1396.93     36.96 o
   0   8   4      295.17      305.60     18.84 o
   1   8   4     1419.65     1402.20     62.04 o
   2   8   4     1869.95     1930.64     72.69 o
   3   8   4      751.93      804.56     80.40 o
   4   8   4      316.00      282.96     20.43 o
   5   8   4      880.36      918.10     93.03 o
   6   8   4      257.24      277.67     64.30 o
  -5   9   4       97.50       44.41     36.50 o
  -4   9   4      251.17      216.60     55.53 o
  -3   9   4      284.56      303.34     17.33 o
  -2   9   4      409.92      454.09     24.41 o
  -1   9   4      249.97      232.34     19.27 o
   0   9   4      172.55      160.28     26.27 o
   1   9   4      223.34      235.14     58.12 o
   2   9   4      455.06      529.00     44.09 o
   3   9   4      281.27      308.09     42.68 o
   4   9   4      244.64      242.67     29.21 o
   5   9   4      103.36       62.87     49.18 o
  -4  10   4     1164.06      960.90    100.82 o
  -3  10   4      291.12      262.73     57.46 o
  -2  10   4       41.78       60.11     33.55 o
  -1  10   4       38.90       37.00     19.57 o
   0  10   4      839.70      875.34     53.38 o
   1  10   4       30.29       68.72     32.80 o
   2  10   4       38.92       40.53     27.58 o
   3  10   4      299.55      297.40     82.44 o
   4  10   4     1128.23     1196.05    109.44 o
  -3  11   4      128.48      189.42     52.06 o
  -2  11   4      378.68      366.96     35.71 o
  -1  11   4      311.43      373.25     38.42 o
   0  11   4      375.21      396.57     40.23 o
   1  11   4      306.86      377.57     82.54 o
   2  11   4      371.06      324.64     36.16 o
   3  11   4      129.07      180.90     42.00 o
  -1  12   4      252.36      206.48     32.56 o
   0  12   4      153.17      217.23     34.40 o
   1  12   4      239.17      322.54     39.95 o
   1   0   5       94.24      144.48     15.65 o
   2   0   5    16854.90    16157.01    161.75 o
   3   0   5      314.72      354.53     14.53 o
   4   0   5      970.76     1006.80     23.59 o
   5   0   5      115.90       97.32     17.11 o
   6   0   5     2845.67     2829.94     71.41 o
   7   0   5        3.07        6.63      9.73 o
   8   0   5      130.67      155.10     17.54 o
  -8   1   5      481.94      516.15     31.46 o
  -7   1   5      761.56      811.13     30.24 o
  -6   1   5      211.38      185.98     23.04 o
  -5   1   5     1341.44     1349.31     29.58 o
  -4   1   5     3169.05     3075.61     39.37 o
  -3   1   5      497.83      454.17     13.94 o
  -2   1   5     1079.89     1093.62     33.68 o
  -1   1   5      435.36      422.70     14.10 o
   0   1   5     9601.60    10267.92    193.40 o
   1   1   5      508.70      496.44     23.63 o
   2   1   5     1053.85     1048.34     31.58 o
   3   1   5      435.29      394.34     12.19 o
   4   1   5     3222.21     3248.16     54.51 o
   5   1   5     1372.61     1388.99     38.49 o
   6   1   5      198.57      225.54     15.40 o
   7   1   5      762.33      807.21     35.95 o
   8   1   5      489.28      555.01     32.17 o
  -8   2   5       10.44       19.46     15.29 o
  -7   2   5     1309.67     1320.97     37.57 o
  -6   2   5      643.30      618.44     21.96 o
  -5   2   5     1421.22     1389.34     30.79 o
  -4   2   5      371.26      382.82     13.11 o
  -3   2   5     3834.29     3747.77     51.06 o
  -2   2   5     1144.29     1138.44     43.71 o
  -1   2   5    14115.22    13838.15    138.88 o
   0   2   5      428.73      532.32     23.25 o
   1   2   5    13782.66    13643.50    227.13 o
   2   2   5     1087.60     1130.76     24.06 o
   3   2   5     3694.18     3504.63     46.41 o
   4   2   5      381.56      374.62     15.35 o
   5   2   5     1498.02     1479.59     34.04 o
   6   2   5      653.71      648.74     22.45 o
   7   2   5     1339.23     1408.43     35.00 o
   8   2   5       13.11       66.35     16.76 o
  -8   3   5      136.32      141.94     75.66 o
  -7   3   5       47.99       40.85     13.57 o
  -6   3   5      227.64      196.58     19.92 o
  -5   3   5     4128.43     3953.34     93.09 o
  -4   3   5      879.30      836.69     29.08 o
  -3   3   5     4344.41     4115.94     70.04 o
  -2   3   5      332.77      335.95     19.11 o
  -1   3   5     8463.39     8340.69     93.78 o
   0   3   5     1696.76     1692.67     43.85 o
   1   3   5     8508.08     8707.39     83.58 o
   2   3   5      325.40      332.20     14.34 o
   3   3   5     4388.82     4097.96     57.92 o
   4   3   5      881.02      847.28     23.00 o
   5   3   5     4033.35     3932.06     56.37 o
   6   3   5      222.94      200.31     23.07 o
   7   3   5       63.87       84.28     15.95 o
   8   3   5      158.45      177.83     27.95 o
  -7   4   5       68.88       68.29     24.85 o
  -6   4   5      657.35      726.87     42.95 o
  -5   4   5     1156.20     1122.88     36.45 o
  -4   4   5       22.63       12.56     11.51 o
  -3   4   5     1837.36     1850.83     67.96 o
  -2   4   5     7318.76     6922.60     70.52 o
  -1   4   5     1761.71     1789.43     36.69 o
   0   4   5     3163.35     3448.36     54.10 o
   1   4   5     1679.92     1636.94     47.60 o
   2   4   5     7404.66     7184.80    142.13 o
   3   4   5     1775.08     1818.83     78.50 o
   4   4   5       20.39       35.55     10.99 o
   5   4   5     1144.88     1114.19    119.86 o
   6   4   5      689.07      718.18     37.07 o
   7   4   5       57.58       58.38     17.87 o
  -7   5   5      182.29      180.34     33.83 o
  -6   5   5      124.79      102.75     28.20 o
  -5   5   5      199.22      160.73     30.47 o
  -4   5   5     4737.19     4678.49     86.12 o
  -3   5   5       23.54       41.20     13.32 o
  -2   5   5      189.07      198.18     10.82 o
  -1   5   5     1106.92     1156.75     29.46 o
   0   5   5    12502.18    12888.55    197.05 o
   1   5   5     1121.74     1159.07     31.96 o
   2   5   5      188.84      201.43     20.12 o
   3   5   5       26.18       24.47      6.90 o
   4   5   5     4678.38     4403.43     59.25 o
   5   5   5      195.23      198.25     15.09 o
   6   5   5      127.89      117.38     21.75 o
   7   5   5      184.84      159.60     52.53 o
  -7   6   5      229.00      231.73     36.27 o
  -6   6   5      817.66      821.07     59.91 o
  -5   6   5      501.12      494.95     45.31 o
  -4   6   5      290.09      285.67     29.59 o
  -3   6   5      407.72      373.38     20.09 o
  -2   6   5     7769.97     7953.35     88.72 o
  -1   6   5      952.26      899.47     28.54 o
   0   6   5       90.43      118.59     16.01 o
   1   6   5      970.32      942.15     34.30 o
   2   6   5     7751.62     7942.93    165.13 o
   3   6   5      440.79      385.85     33.45 o
   4   6   5      273.97      253.49     17.42 o
   5   6   5      495.70      502.53     21.28 o
   6   6   5      828.53      785.08     86.73 o
   7   6   5      230.53      205.16     54.06 o
  -6   7   5      188.06      155.04     34.04 o
  -5   7   5       18.17       17.23     22.05 o
  -4   7   5       62.15       52.68     37.99 o
  -3   7   5     1119.58     1093.25     37.96 o
  -2   7   5        2.05       17.21      9.23 o
  -1   7   5     1726.24     1686.86     38.50 o
   0   7   5      411.40      420.88     22.34 o
   1   7   5     1687.06     1648.35     45.34 o
   2   7   5        0.87      -23.90     42.63 o
   3   7   5     1133.20     1183.77     93.19 o
   4   7   5       79.77       73.79     14.53 o
   5   7   5       29.56       46.50     14.59 o
   6   7   5      180.04      185.24     51.16 o
  -6   8   5      223.39      271.24     40.60 o
  -5   8   5      788.26      890.51     65.30 o
  -4   8   5       49.06       73.06     40.36 o
  -3   8   5     1274.37     1269.06     30.67 o
  -2   8   5      264.94      284.64     18.76 o
  -1   8   5      517.30      516.21     22.99 o
   0   8   5       83.67       77.03     12.50 o
   1   8   5      516.77      517.94     30.26 o
   2   8   5      302.61      244.44     49.60 o
   3   8   5     1218.31     1320.55    101.09 o
   4   8   5       51.84       21.05     15.50 o
   5   8   5      793.85      690.65     83.86 o
   6   8   5      214.16      267.72     61.42 o
  -5   9   5      385.78      328.43     45.57 o
  -4   9   5      596.05      679.91     83.04 o
  -3   9   5       39.33       42.75     35.33 o
  -2   9   5      193.08      193.97     16.84 o
  -1   9   5      986.09      972.98     45.04 o
   0   9   5     1620.49     1657.17     56.98 o
   1   9   5     1001.15      913.24     53.34 o
   2   9   5      190.16      173.92     27.29 o
   3   9   5       28.29        9.98     17.76 o
   4   9   5      577.91      529.33     76.26 o
   5   9   5      387.72      269.58     65.31 o
  -4  10   5      160.43       80.32     44.15 o
  -3  10   5       79.71       53.95     44.39 o
  -2  10   5     1010.88     1033.15     54.49 o
  -1  10   5       20.97      -18.27     22.49 o
   0  10   5       73.93       49.91     20.63 o
   1  10   5       22.59       44.84     24.08 o
   2  10   5      989.38     1037.39     59.67 o
   3  10   5       77.31       70.44     23.17 o
   4  10   5      149.67      110.09     47.49 o
  -3  11   5      401.09      417.63     69.79 o
  -2  11   5      108.82       96.29     43.42 o
  -1  11   5      128.62      168.94     49.25 o
   0  11   5      375.22      340.46     83.69 o
   1  11   5      128.76      175.19     40.18 o
   2  11   5      115.09      121.67     28.35 o
   3  11   5      379.45      397.23     41.40 o
  -1  12   5      114.74      137.57     27.09 o
   0  12   5       16.06      -13.07     23.10 o
   1  12   5      130.25      180.49     32.50 o
   0   0   6    16128.07    16488.53    316.03 o
   1   0   6     7298.81     7293.73     83.57 o
   2   0   6     1864.37     1932.44     47.44 o
   3   0   6      199.98      140.73     13.94 o
   4   0   6     5343.49     5540.81     64.45 o
   5   0   6       96.28       95.51     10.99 o
   6   0   6       28.03       47.44     16.15 o
   7   0   6      432.27      487.25     24.23 o
   8   0   6      441.59      481.67     37.56 o
  -8   1   6      153.44      145.67     21.70 o
  -7   1   6      205.55      228.83     18.17 o
  -6   1   6     1046.14     1034.42     31.34 o
  -5   1   6     2023.89     2002.19     34.79 o
  -4   1   6     3126.00     3261.22     44.64 o
  -3   1   6     1467.91     1383.65     36.69 o
  -2   1   6     3697.70     3540.93     49.11 o
  -1   1   6     1467.70     1384.11     27.59 o
   0   1   6      471.99      442.71     17.80 o
   1   1   6     1416.45     1353.74     34.05 o
   2   1   6     3650.64     3542.83     64.95 o
   3   1   6     1433.40     1425.90     35.46 o
   4   1   6     3113.93     3204.07     47.18 o
   5   1   6     2127.10     2119.97     60.38 o
   6   1   6     1102.21     1109.27     30.09 o
   7   1   6      187.60      257.76     22.95 o
   8   1   6      147.13      137.15     32.24 o
  -8   2   6      158.90      184.17     21.51 o
  -7   2   6      206.55      218.41     16.44 o
  -6   2   6     1503.86     1541.21     33.66 o
  -5   2   6     1234.79     1212.73     27.50 o
  -4   2   6       65.37       57.70     12.02 o
  -3   2   6     5981.36     6199.84     88.18 o
  -2   2   6     6557.78     6263.03     98.71 o
  -1   2   6     2984.38     2965.98     47.36 o
   0   2   6     3546.17     3656.08     79.56 o
   1   2   6     3015.89     3128.34     43.90 o
   2   2   6     6513.45     6318.02     76.74 o
   3   2   6     6111.11     6111.68     96.30 o
   4   2   6       65.44       75.49      9.52 o
   5   2   6     1354.19     1360.43     33.44 o
   6   2   6     1437.49     1417.97     36.39 o
   7   2   6      226.04      258.11     27.42 o
   8   2   6      142.74      168.95     29.72 o
  -8   3   6      169.25      214.37     36.56 o
  -7   3   6      421.77      410.73     35.14 o
  -6   3   6        9.89        7.80     11.27 o
  -5   3   6      533.98      537.86     25.14 o
  -4   3   6     2445.10     2421.96     50.36 o
  -3   3   6     4793.24     4721.54     77.67 o
  -2   3   6     1000.65     1016.96     36.35 o
  -1   3   6     2432.38     2362.66     35.21 o
   0   3   6     7288.05     7506.25     72.38 o
   1   3   6     2358.70     2270.03     32.91 o
   2   3   6     1061.26     1063.40     27.81 o
   3   3   6     4751.34     4432.70     84.00 o
   4   3   6     2427.58     2437.62     39.43 o
   5   3   6      612.13      627.75     22.23 o
   6   3   6       10.19        9.02      6.03 o
   7   3   6      409.03      425.04     34.38 o
   8   3   6      181.60      214.34     23.23 o
  -7   4   6      212.26      207.96     26.92 o
  -6   4   6      127.03      129.24     22.88 o
  -5   4   6      963.62      946.58     39.07 o
  -4   4   6     2458.99     2389.02     57.85 o
  -3   4   6     2127.63     2136.74     51.29 o
  -2   4   6      107.86      115.84     15.04 o
  -1   4   6     4770.76     4804.10     61.64 o
   0   4   6     3232.57     3391.85     48.53 o
   1   4   6     5112.87     5118.45     67.29 o
   2   4   6       67.74       67.52      6.68 o
   3   4   6     2183.88     2155.38     56.09 o
   4   4   6     2454.52     2414.69     41.52 o
   5   4   6      892.46      839.38     43.14 o
   6   4   6      143.08      131.58     20.22 o
   7   4   6      199.25      205.64     34.59 o
  -7   5   6      195.22      264.10     38.06 o
  -6   5   6     1499.75     1431.53    106.21 o
  -5   5   6     1336.57     1325.93     56.41 o
  -4   5   6      147.30      146.33     19.21 o
  -3   5   6      840.47      887.29     31.68 o
  -2   5   6     3579.96     3439.00     49.19 o
  -1   5   6     4413.35     4435.66     68.59 o
   0   5   6      239.18      266.76     20.15 o
   1   5   6     4506.94     4691.61     82.60 o
   2   5   6     3353.26     3257.95     72.58 o
   3   5   6      779.16      741.20     21.04 o
   4   5   6      150.50      170.15     18.65 o
   5   5   6     1351.91     1294.08     40.32 o
   6   5   6     1455.40     1427.93     65.23 o
   7   5   6      205.69      335.35     65.92 o
  -7   6   6      197.83      281.42     40.72 o
  -6   6   6      119.27       68.55     31.37 o
  -5   6   6      141.71      117.20     29.99 o
  -4   6   6      360.73      408.79     41.52 o
  -3   6   6      381.19      414.96     30.71 o
  -2   6   6     1195.56     1180.38     30.54 o
  -1   6   6     2139.98     2105.31     44.93 o
   0   6   6     2759.45     2730.71     61.57 o
   1   6   6     2135.19     2082.23     54.18 o
   2   6   6     1305.09     1296.86     39.74 o
   3   6   6      426.36      409.08     21.16 o
   4   6   6      372.43      345.80     34.07 o
   5   6   6      121.76      143.81     15.14 o
   6   6   6      119.95      185.16     50.80 o
   7   6   6      195.55      277.10     61.22 o
  -6   7   6      136.87      169.25     70.64 o
  -5   7   6      500.74      466.08     91.75 o
  -4   7   6      739.84      769.07     54.52 o
  -3   7   6     1658.08     1553.72     99.03 o
  -2   7   6      331.17      347.48     18.53 o
  -1   7   6      758.63      753.05     26.23 o
   0   7   6      628.95      610.52     26.63 o
   1   7   6      790.50      836.88     31.57 o
   2   7   6      369.13      323.62     52.98 o
   3   7   6     1601.83     1422.62     62.52 o
   4   7   6      797.59      785.33     26.85 o
   5   7   6      504.42      511.49     27.63 o
   6   7   6      143.72      154.95     53.99 o
  -6   8   6      149.25      199.70     35.63 o
  -5   8   6      581.58      613.01     54.75 o
  -4   8   6       33.35       24.18     24.00 o
  -3   8   6      258.82      286.08     14.41 o
  -2   8   6      769.92      797.19     29.21 o
  -1   8   6     2237.66     2247.00     48.06 o
   0   8   6      132.39      138.93     15.00 o
   1   8   6     2167.89     2036.49     70.86 o
   2   8   6      749.99      725.18     74.58 o
   3   8   6      233.09      171.21     49.44 o
   4   8   6       42.94       11.97     17.46 o
   5   8   6      599.02      469.69     76.07 o
   6   8   6      149.78       96.71     46.08 o
  -5   9   6      375.66      284.22     43.08 o
  -4   9   6      251.46      186.50     65.95 o
  -3   9   6      501.40      488.97     31.04 o
  -2   9   6      442.41      421.67     28.30 o
  -1   9   6     1025.91      997.47     45.37 o
   0   9   6      264.50      281.74     25.49 o
   1   9   6     1045.93     1023.63     57.70 o
   2   9   6      423.15      455.77     60.32 o
   3   9   6      475.72      482.96     67.87 o
   4   9   6      261.59      188.98     58.03 o
   5   9   6      369.18      331.01     67.55 o
  -4  10   6      280.71      216.52     52.36 o
  -3  10   6      375.42      384.80     63.31 o
  -2  10   6       70.89       75.64     21.77 o
  -1  10   6      306.09      294.78     35.66 o
   0  10   6      826.51      830.16     54.37 o
   1  10   6      312.20      289.40     47.29 o
   2  10   6       70.61       71.79     24.34 o
   3  10   6      387.76      339.16     37.67 o
   4  10   6      310.43      279.01     32.21 o
  -3  11   6       74.88       65.07     45.41 o
  -2  11   6      286.60      313.89     61.42 o
  -1  11   6      265.74      248.32     32.97 o
   0  11   6      279.23      348.05     39.33 o
   1  11   6      272.66      296.11     91.34 o
   2  11   6      287.27      236.72     34.20 o
   3  11   6       88.33       64.12     36.18 o
   0  12   6       30.81       10.38     21.90 o
   1   0   7     3070.42     3049.46     48.29 o
   2   0   7      527.36      555.40     43.19 o
   3   0   7     4217.90     4175.21     67.94 o
   4   0   7        1.15       10.74      7.55 o
   5   0   7     3379.95     3495.13     49.62 o
   6   0   7      243.79      242.37     18.67 o
   7   0   7      661.26      678.32     28.26 o
   8   0   7       10.32       31.23     19.16 o
  -8   1   7        9.40        0.55     19.00 o
  -7   1   7      434.84      428.78     22.31 o
  -6   1   7     1241.18     1234.51     33.80 o
  -5   1   7      430.42      410.82     18.19 o
  -4   1   7      670.03      771.78     24.22 o
  -3   1   7     6371.31     6489.66    106.95 o
  -2   1   7     5462.66     5399.14     69.47 o
  -1   1   7     3522.81     3491.49     51.26 o
   0   1   7      613.24      675.92     22.49 o
   1   1   7     3414.70     3311.80     60.65 o
   2   1   7     5741.78     5853.57     93.69 o
   3   1   7     6316.67     6440.54    103.99 o
   4   1   7      726.35      791.78     19.35 o
   5   1   7      417.64      393.58     20.20 o
   6   1   7     1269.65     1271.76     37.91 o
   7   1   7      416.97      468.61     28.75 o
   8   1   7        6.31       17.33     19.82 o
  -8   2   7      683.39      684.34     36.60 o
  -7   2   7       85.50       73.50     16.87 o
  -6   2   7       81.02       78.22      8.85 o
  -5   2   7      393.16      388.30     15.38 o
  -4   2   7     4863.28     4800.18     83.08 o
  -3   2   7      720.50      704.58     32.81 o
  -2   2   7      426.90      438.68     25.65 o
  -1   2   7     1549.21     1569.32     31.63 o
   0   2   7    26712.84    27070.54    222.47 o
   1   2   7     1556.41     1599.39     28.17 o
   2   2   7      403.51      422.16     18.60 o
   3   2   7      726.33      680.22     22.84 o
   4   2   7     4817.61     4867.18     61.15 o
   5   2   7      409.18      424.73     20.08 o
   6   2   7       69.97       71.71     12.67 o
   7   2   7       89.13       79.67     20.27 o
   8   2   7      689.87      678.57     36.70 o
  -7   3   7       81.24       78.78     21.64 o
  -6   3   7     1479.13     1622.86     55.91 o
  -5   3   7     1373.48     1328.11     44.21 o
  -4   3   7       92.88      105.03     22.25 o
  -3   3   7      464.42      457.85     24.03 o
  -2   3   7    15031.46    15061.76    192.71 o
  -1   3   7     3365.56     3386.16     49.78 o
   0   3   7      722.69      824.38     20.34 o
   1   3   7     3246.07     3369.82     54.93 o
   2   3   7    15083.26    14835.97    195.98 o
   3   3   7      494.59      497.85     15.72 o
   4   3   7      103.73      106.12      7.39 o
   5   3   7     1387.96     1231.80     57.45 o
   6   3   7     1451.79     1523.42     39.21 o
   7   3   7       64.57       27.70     20.06 o
  -7   4   7      399.61      418.24     36.78 o
  -6   4   7      129.15      162.21     25.57 o
  -5   4   7      638.00      590.15     33.60 o
  -4   4   7     1272.18     1254.06     42.60 o
  -3   4   7     2432.32     2465.55     51.07 o
  -2   4   7     2291.49     2327.30     51.73 o
  -1   4   7     4821.24     4851.22     63.90 o
   0   4   7     2675.69     2714.46     40.55 o
   1   4   7     4453.38     4420.17     57.76 o
   2   4   7     2395.50     2343.39     43.07 o
   3   4   7     2377.13     2137.73     70.05 o
   4   4   7     1310.92     1292.79     34.00 o
   5   4   7      633.59      623.55     22.06 o
   6   4   7      109.59      109.93     19.69 o
   7   4   7      403.94      526.54     68.36 o
  -7   5   7      676.19      716.73     58.03 o
  -6   5   7       23.59        7.66     20.57 o
  -5   5   7     1314.86     1263.96     55.75 o
  -4   5   7      362.44      367.24     32.09 o
  -3   5   7     2595.32     2519.30     59.83 o
  -2   5   7     1601.81     1637.61     43.94 o
  -1   5   7     5662.17     5727.31     84.56 o
   0   5   7      178.11      174.24     13.30 o
   1   5   7     5788.49     5872.15    126.04 o
   2   5   7     1600.12     1630.82     36.16 o
   3   5   7     2757.74     2591.72     82.18 o
   4   5   7      317.76      280.93     23.35 o
   5   5   7     1367.31     1375.80     48.75 o
   6   5   7       20.98       27.05     29.67 o
   7   5   7      698.03      583.60     77.85 o
  -7   6   7      165.95      162.88     34.54 o
  -6   6   7      121.44      107.57     49.16 o
  -5   6   7      646.02      631.64     51.70 o
  -4   6   7     1514.77     1423.91     71.74 o
  -3   6   7     2520.62     2505.36     73.05 o
  -2   6   7      280.26      294.96     15.70 o
  -1   6   7     2177.31     2176.32     55.74 o
   0   6   7     1624.11     1714.96     50.27 o
   1   6   7     2214.39     2245.03     57.78 o
   2   6   7      305.31      341.89     25.77 o
   3   6   7     2570.15     2478.64     38.54 o
   4   6   7     1451.45     1471.85     65.14 o
   5   6   7      662.78      614.01     30.43 o
   6   6   7      118.47       48.77     41.95 o
   7   6   7      164.04      184.74     55.29 o
  -6   7   7      313.20      369.33     45.45 o
  -5   7   7       86.87       64.18     35.54 o
  -4   7   7      426.91      418.69     60.46 o
  -3   7   7       84.39       84.38     28.00 o
  -2   7   7     2443.87     2497.02     91.44 o
  -1   7   7       85.59       98.08     17.32 o
   0   7   7      184.45      176.52     19.72 o
   1   7   7       87.63       74.17     19.23 o
   2   7   7     2537.08     2562.48     71.73 o
   3   7   7       68.46       53.49     21.46 o
   4   7   7      442.86      423.54     36.90 o
   5   7   7       89.48       89.33     26.79 o
   6   7   7      305.43      486.77     75.98 o
  -6   8   7       56.87       53.74     28.54 o
  -5   8   7      306.74      260.62     39.52 o
  -4   8   7     2605.94     2637.34    106.28 o
  -3   8   7      362.82      355.35     30.40 o
  -2   8   7      119.91      145.78     18.37 o
  -1   8   7      289.45      311.11     26.94 o
   0   8   7     1177.66     1196.12     96.67 o
   1   8   7      252.52      243.28     27.43 o
   2   8   7      116.99       42.78     38.10 o
   3   8   7      359.85      349.05     57.98 o
   4   8   7     2570.04     2384.45     95.11 o
   5   8   7      303.87      331.24     67.02 o
   6   8   7       53.82      -26.76     45.87 o
  -5   9   7      198.63      242.87     41.25 o
  -4   9   7      242.24      198.06     56.58 o
  -3   9   7      388.19      377.25     28.92 o
  -2   9   7      964.84      956.27     52.87 o
  -1   9   7     1274.85     1300.23     63.72 o
   0   9   7      400.12      365.25     28.28 o
   1   9   7     1218.31     1228.74     58.14 o
   2   9   7      957.23      875.95     84.54 o
   3   9   7      413.59      543.87     74.38 o
   4   9   7      252.86      272.63     63.20 o
   5   9   7      206.27      176.06     52.23 o
  -4  10   7       65.50       35.48     34.57 o
  -3  10   7      208.63      220.71     54.83 o
  -2  10   7      126.83      138.08     23.86 o
  -1  10   7      623.83      671.00     48.31 o
   0  10   7        8.77       11.42     22.05 o
   1  10   7      635.96      623.15     86.04 o
   2  10   7      127.98       91.78     27.23 o
   3  10   7      223.71      284.71     63.31 o
   4  10   7       68.34      106.30     52.16 o
  -3  11   7      160.38       56.09     46.36 o
  -2  11   7      377.41      440.41     70.34 o
  -1  11   7       95.18       75.10     25.07 o
   0  11   7      184.42      138.48     27.54 o
   1  11   7       93.61       96.84     26.25 o
   2  11   7      367.26      397.66     42.70 o
   3  11   7      161.05      179.36     32.39 o
   0   0   8     2034.84     1861.73     47.72 o
   1   0   8     8497.83     8435.35     99.82 o
   2   0   8     1071.21     1187.64     39.87 o
   3   0   8     1923.16     1765.52     51.19 o
   4   0   8      265.93      234.43     15.80 o
   5   0   8     1543.44     1621.69     33.28 o
   6   0   8      183.46      172.70     17.14 o
   7   0   8      459.75      457.30     23.62 o
   8   0   8      252.21      266.20     31.38 o
  -8   1   8      390.35      389.22     34.66 o
  -7   1   8      356.58      412.41     28.53 o
  -6   1   8      178.26      187.07     18.67 o
  -5   1   8     1356.06     1309.54     30.42 o
  -4   1   8     1694.53     1661.17     34.24 o
  -3   1   8     2248.19     2185.18     40.57 o
  -2   1   8      704.90      679.82     21.38 o
  -1   1   8     5498.10     5449.95     72.33 o
   0   1   8     3113.04     3182.78     42.08 o
   1   1   8     5550.14     5547.21     87.87 o
   2   1   8      788.67      807.76     26.55 o
   3   1   8     2217.36     2183.11     56.67 o
   4   1   8     1711.08     1670.47     28.12 o
   5   1   8     1327.72     1318.14     36.32 o
   6   1   8      162.10      163.80     17.65 o
   7   1   8      374.64      408.87     30.96 o
   8   1   8      381.07      351.37     35.05 o
  -7   2   8       16.26        6.27     14.40 o
  -6   2   8     1514.47     1522.82     42.46 o
  -5   2   8     1256.11     1233.74     42.27 o
  -4   2   8       52.92       55.50     12.42 o
  -3   2   8     1000.44     1011.15     34.47 o
  -2   2   8    12200.21    11997.03    206.77 o
  -1   2   8     5658.39     5754.17    118.67 o
   0   2   8      781.43      925.50     23.29 o
   1   2   8     5756.33     6010.01     92.24 o
   2   2   8    12484.02    12612.10    138.77 o
   3   2   8      989.95     1013.60     27.42 o
   4   2   8       56.50       61.89     10.30 o
   5   2   8     1258.44     1274.39     31.03 o
   6   2   8     1508.73     1542.06     48.61 o
   7   2   8       14.47       26.16     20.38 o
  -7   3   8      316.78      296.80     31.31 o
  -6   3   8       65.16       98.00     16.73 o
  -5   3   8      115.68      116.97     16.99 o
  -4   3   8     3637.85     3689.91     73.42 o
  -3   3   8      797.08      751.15     31.50 o
  -2   3   8      131.56      167.99     18.43 o
  -1   3   8     1847.56     1909.32     41.56 o
   0   3   8    15236.81    15556.74    145.90 o
   1   3   8     1811.91     1847.04     61.03 o
   2   3   8      106.49      114.00     10.11 o
   3   3   8      808.83      772.19     21.10 o
   4   3   8     3639.77     3555.73     40.63 o
   5   3   8      121.28      131.14     15.44 o
   6   3   8       68.78       70.90     13.43 o
   7   3   8      314.01      351.81     42.22 o
  -7   4   8      512.33      426.71     37.16 o
  -6   4   8      705.34      679.99     43.27 o
  -5   4   8      986.54     1007.82     49.52 o
  -4   4   8      504.24      502.59     34.99 o
  -3   4   8     1441.14     1423.72     43.63 o
  -2   4   8     2954.29     2987.39     73.87 o
  -1   4   8     3415.35     3356.67     48.43 o
   0   4   8        6.58        2.47      8.29 o
   1   4   8     3272.59     3252.84     54.48 o
   2   4   8     3136.50     3082.89     42.59 o
   3   4   8     1496.63     1492.55     32.52 o
   4   4   8      525.39      530.01     24.11 o
   5   4   8     1002.36     1009.44     31.01 o
   6   4   8      743.63      696.97     41.03 o
   7   4   8      518.88      477.11     47.94 o
  -7   5   8      375.77      389.79     36.47 o
  -6   5   8       53.30       53.13     22.34 o
  -5   5   8     1589.46     1643.15     72.79 o
  -4   5   8      894.62      947.64     57.06 o
  -3   5   8     1829.71     1854.80     61.56 o
  -2   5   8     1888.72     1852.44     39.56 o
  -1   5   8     3940.53     3930.33     59.92 o
   0   5   8        0.73        2.88      9.61 o
   1   5   8     3917.03     3908.49     57.50 o
   2   5   8     1869.45     1801.07     33.34 o
   3   5   8     1779.70     1746.23     41.48 o
   4   5   8      869.96      859.30     36.13 o
   5   5   8     1573.44     1506.21     50.16 o
   6   5   8       56.70       39.53     40.64 o
   7   5   8      372.06      439.80     71.74 o
  -6   6   8      175.83      176.79     56.72 o
  -5   6   8      997.87     1043.72     53.86 o
  -4   6   8      582.40      627.30     40.68 o
  -3   6   8      679.23      733.77     41.98 o
  -2   6   8     1555.54     1569.49     37.14 o
  -1   6   8     2418.36     2504.08     53.81 o
   0   6   8        8.73       11.71     12.29 o
   1   6   8     2391.09     2365.19     50.03 o
   2   6   8     1623.72     1618.75     42.92 o
   3   6   8      648.88      603.18     29.48 o
   4   6   8      575.48      580.34     43.93 o
   5   6   8     1009.01      967.66     40.30 o
   6   6   8      178.47      256.44     64.01 o
  -6   7   8       17.48       36.68     28.31 o
  -5   7   8      133.45      112.03     27.26 o
  -4   7   8     1526.18     1546.51     78.14 o
  -3   7   8      641.85      670.79     49.89 o
  -2   7   8      565.69      557.43     26.61 o
  -1   7   8      474.82      469.02     26.28 o
   0   7   8     1825.86     1925.35     65.83 o
   1   7   8      494.07      518.40     36.35 o
   2   7   8      563.81      541.20     33.50 o
   3   7   8      566.98      532.13     23.14 o
   4   7   8     1458.81     1242.67     67.13 o
   5   7   8      118.02       64.38     18.03 o
   6   7   8       18.45       69.39     44.16 o
  -5   8   8      154.89      214.46     37.61 o
  -4   8   8      462.26      526.54     50.06 o
  -3   8   8       82.30       85.18     16.86 o
  -2   8   8     2724.17     2720.38     60.71 o
  -1   8   8      452.05      505.49     35.04 o
   0   8   8      337.37      363.90     33.38 o
   1   8   8      448.61      471.46     36.28 o
   2   8   8     2658.57     2596.34    104.03 o
   3   8   8       96.63       66.65     14.06 o
   4   8   8      440.16      387.24     64.76 o
   5   8   8      148.03      189.17     55.55 o
  -5   9   8       84.39       79.28     30.26 o
  -4   9   8      315.84      250.12     39.30 o
  -3   9   8      580.59      599.97     85.94 o
  -2   9   8      407.37      441.11     26.23 o
  -1   9   8      420.43      511.23     94.79 o
   0   9   8      313.10      266.31     33.73 o
   1   9   8      394.84      401.61     34.94 o
   2   9   8      423.41      531.76     69.36 o
   3   9   8      572.84      568.63     73.02 o
   4   9   8      313.04      285.63     64.01 o
   5   9   8       81.91       70.06     46.62 o
  -4  10   8      172.04      181.58     34.34 o
  -3  10   8      478.80      488.39     49.82 o
  -2  10   8       60.91       35.33     21.79 o
  -1  10   8      465.17      511.03     43.17 o
   0  10   8        9.06        7.13     27.28 o
   1  10   8      493.04      467.90     43.58 o
   2  10   8       61.04       54.08     36.48 o
   3  10   8      472.46      554.12     76.34 o
   4  10   8      177.84      249.80     63.38 o
  -2  11   8        3.71       -8.44     31.12 o
  -1  11   8      220.60      239.91     34.21 o
   0  11   8      538.79      458.45     45.27 o
   1  11   8      229.96      213.13     32.93 o
   2  11   8        5.56       20.55     30.07 o
   1   0   9      758.74      817.08     23.46 o
   2   0   9     8447.56     7994.82    105.42 o
   3   0   9     2102.60     2118.42     79.82 o
   4   0   9       43.52       34.17     14.86 o
   5   0   9      108.18      120.95     21.73 o
   6   0   9     1441.58     1508.13     42.06 o
   7   0   9      161.94      157.20     19.16 o
  -7   1   9       25.67        5.91     20.14 o
  -6   1   9      415.23      422.78     19.52 o
  -5   1   9     1038.17     1027.32     42.53 o
  -4   1   9     2794.90     2729.53     62.23 o
  -3   1   9     1700.32     1737.12     34.16 o
  -2   1   9      329.18      318.98     16.37 o
  -1   1   9     3172.62     3163.06     54.62 o
   0   1   9     6411.91     6495.47     65.30 o
   1   1   9     3325.82     3340.62     52.39 o
   2   1   9      383.44      335.09     19.48 o
   3   1   9     1745.96     1746.58     45.34 o
   4   1   9     2720.48     2724.11     54.15 o
   5   1   9     1025.31     1010.03     41.45 o
   6   1   9      400.76      437.43     43.22 o
   7   1   9       29.92       34.64     14.71 o
  -7   2   9      549.51      586.24     33.84 o
  -6   2   9       41.92       56.29     13.09 o
  -5   2   9      404.19      366.61     26.44 o
  -4   2   9     1711.08     1700.92     54.57 o
  -3   2   9     2868.68     2769.21     59.93 o
  -2   2   9      417.82      450.91     17.11 o
  -1   2   9     5029.31     5030.74     70.92 o
   0   2   9     4552.23     4904.24     77.94 o
   1   2   9     5120.34     5183.50     59.62 o
   2   2   9      468.62      473.18     22.22 o
   3   2   9     2964.88     3029.65     51.57 o
   4   2   9     1740.93     1740.46     36.53 o
   5   2   9      422.13      427.87     21.01 o
   6   2   9       43.66       65.15     16.84 o
   7   2   9      542.17      634.18     39.08 o
  -7   3   9      243.58      215.71     28.59 o
  -6   3   9      607.65      534.46     38.03 o
  -5   3   9     2136.48     2146.60     69.06 o
  -4   3   9      373.24      381.89     30.45 o
  -3   3   9     1101.64     1144.39     38.99 o
  -2   3   9     3622.09     3657.95     95.91 o
  -1   3   9     1553.74     1470.89     37.28 o
   0   3   9        1.35        6.40      9.68 o
   1   3   9     1576.09     1504.01     34.52 o
   2   3   9     3632.27     3711.56     67.67 o
   3   3   9     1033.45     1038.26     25.78 o
   4   3   9      379.70      390.08     16.82 o
   5   3   9     2239.31     2192.66     32.76 o
   6   3   9      597.18      591.05     31.39 o
   7   3   9      235.36      338.05     76.42 o
  -7   4   9      155.70      174.56     26.75 o
  -6   4   9      407.55      416.72     35.73 o
  -5   4   9      228.19      172.34     25.30 o
  -4   4   9      150.12      167.77     24.25 o
  -3   4   9      356.05      339.48     27.47 o
  -2   4   9     3767.43     3628.44     87.77 o
  -1   4   9     1899.45     1892.26     39.55 o
   0   4   9      316.79      264.60     14.63 o
   1   4   9     1884.81     1847.79     32.85 o
   2   4   9     3693.78     3695.16     61.71 o
   3   4   9      354.64      380.62     19.27 o
   4   4   9      114.00      109.53     11.80 o
   5   4   9      267.10      281.17     18.94 o
   6   4   9      406.04      439.07     48.85 o
   7   4   9      156.89      175.66     37.15 o
  -7   5   9      170.90      110.98     24.36 o
  -6   5   9      102.61       88.75     23.24 o
  -5   5   9      430.62      427.92     35.14 o
  -4   5   9     3147.81     3147.18    107.89 o
  -3   5   9     2139.98     2187.58     67.85 o
  -2   5   9      310.82      304.33     18.06 o
  -1   5   9      698.80      715.13     23.61 o
   0   5   9     3025.67     3017.37     70.50 o
   1   5   9      656.78      678.67     20.91 o
   2   5   9      295.04      311.20     14.56 o
   3   5   9     2053.56     1936.77     70.77 o
   4   5   9     3319.22     3315.92     68.38 o
   5   5   9      474.92      457.92     22.14 o
   6   5   9       97.00       79.17     19.55 o
   7   5   9      164.91       80.65     44.44 o
  -6   6   9      411.01      388.30     36.09 o
  -5   6   9      493.45      510.62     45.77 o
  -4   6   9      283.67      282.62     34.56 o
  -3   6   9      148.62      112.91     21.85 o
  -2   6   9     1240.12     1303.21     43.60 o
  -1   6   9     1357.51     1398.60     36.67 o
   0   6   9       72.48       64.48     12.96 o
   1   6   9     1323.19     1268.62     60.80 o
   2   6   9     1131.85     1131.27     33.89 o
   3   6   9      143.70      155.06     24.25 o
   4   6   9      284.11      285.67     37.89 o
   5   6   9      459.49      422.29     34.73 o
   6   6   9      400.04      607.92     83.33 o
  -6   7   9      108.15      103.54     29.86 o
  -5   7   9      710.55      662.57     56.52 o
  -4   7   9      433.25      392.79     47.60 o
  -3   7   9      807.48      775.41     54.41 o
  -2   7   9      259.04      261.64     19.95 o
  -1   7   9     2022.05     2021.47     51.29 o
   0   7   9      121.20      114.02     18.75 o
   1   7   9     2006.17     1950.33     66.55 o
   2   7   9      207.65      194.92     16.73 o
   3   7   9      709.62      630.77     27.25 o
   4   7   9      419.23      474.26     69.91 o
   5   7   9      689.86      626.22     89.01 o
   6   7   9       96.45      134.30     49.09 o
  -5   8   9      114.98      108.68     29.15 o
  -4   8   9      200.09      217.29     40.79 o
  -3   8   9      490.70      432.40     43.86 o
  -2   8   9      334.86      375.84     23.44 o
  -1   8   9     1225.29     1288.20     58.24 o
   0   8   9      159.40      130.27     18.46 o
   1   8   9     1252.82     1266.96     45.22 o
   2   8   9      348.73      361.96     24.64 o
   3   8   9      450.20      403.01     24.69 o
   4   8   9      208.97      155.59     52.58 o
   5   8   9      119.72      156.71     55.70 o
  -4   9   9      523.74      567.88     54.87 o
  -3   9   9      231.03      275.24     36.98 o
  -2   9   9      455.05      418.85     30.27 o
  -1   9   9      595.56      554.86     35.31 o
   0   9   9      550.41      592.46     80.29 o
   1   9   9      612.14      595.11     32.95 o
   2   9   9      455.89      422.32     33.94 o
   3   9   9      241.43      159.38     47.51 o
   4   9   9      535.15      632.50     87.01 o
  -3  10   9      198.91      225.98     36.13 o
  -2  10   9      701.05      701.08     68.56 o
  -1  10   9      209.03      232.00     30.09 o
   0  10   9        0.26       16.30     22.96 o
   1  10   9      214.43      304.36     56.69 o
   2  10   9      681.14      569.59     75.19 o
   3  10   9      202.98      149.27     46.56 o
  -2  11   9       50.38       11.35     23.79 o
  -1  11   9      280.55      238.66     29.40 o
   0  11   9      399.23      402.76     44.25 o
   1  11   9      294.89      321.68     96.69 o
   2  11   9       49.19       72.73     26.48 o
   0   0  10    18712.18    18566.98    251.21 o
   1   0  10      996.98     1011.27     27.47 o
   2   0  10        4.25       18.51     10.43 o
   3   0  10      401.33      402.99     25.21 o
   4   0  10     3954.44     3842.06     76.14 o
   5   0  10      303.01      310.87     22.65 o
   6   0  10      107.21      115.92     14.88 o
   7   0  10       14.97       18.21     13.68 o
  -7   1  10      147.49      172.37     21.71 o
  -6   1  10      907.08      939.54     35.00 o
  -5   1  10      855.74      819.69     26.08 o
  -4   1  10      200.56      206.22     15.61 o
  -3   1  10     1292.39     1312.77     36.56 o
  -2   1  10     6327.57     6254.82     85.90 o
  -1   1  10      832.06      815.29     26.87 o
   0   1  10      382.86      361.38     17.59 o
   1   1  10      852.48      795.03     27.18 o
   2   1  10     6084.22     6087.52     89.54 o
   3   1  10     1291.54     1320.61     47.38 o
   4   1  10      218.93      262.95     20.10 o
   5   1  10      853.17      841.42     28.30 o
   6   1  10      902.15      945.58     60.76 o
   7   1  10      137.83      174.68     22.33 o
  -7   2  10      370.50      382.41     28.86 o
  -6   2  10       94.32       85.86     13.77 o
  -5   2  10     2300.45     2261.99     68.78 o
  -4   2  10      783.82      826.44     72.53 o
  -3   2  10     3153.23     3197.36     66.79 o
  -2   2  10      269.88      283.91     15.26 o
  -1   2  10     2516.45     2446.63     47.50 o
   0   2  10      472.63      463.10     18.74 o
   1   2  10     2558.91     2438.98     43.09 o
   2   2  10      253.21      248.73     15.93 o
   3   2  10     3128.14     3070.83     49.85 o
   4   2  10      803.69      806.77     29.88 o
   5   2  10     2233.72     2186.05     78.68 o
   6   2  10      105.01      116.20     18.87 o
   7   2  10      356.82      368.02     30.52 o
  -7   3  10      665.33      653.63     43.99 o
  -6   3  10      118.39      125.44     23.51 o
  -5   3  10      239.39      232.38     26.21 o
  -4   3  10      256.05      243.68     26.42 o
  -3   3  10     3548.33     3388.77    100.15 o
  -2   3  10      559.92      575.32     32.44 o
  -1   3  10     3992.89     4048.71     68.11 o
   0   3  10       66.73       82.46     13.24 o
   1   3  10     3956.45     4001.41     58.14 o
   2   3  10      582.20      591.92     26.56 o
   3   3  10     3552.19     3398.11     47.75 o
   4   3  10      267.89      266.82     15.44 o
   5   3  10      216.37      214.21     11.76 o
   6   3  10      105.58       94.18     28.18 o
   7   3  10      688.47      708.83     58.80 o
  -7   4  10       66.31      102.46     24.55 o
  -6   4  10       43.52       26.73     18.92 o
  -5   4  10      686.22      684.66     42.17 o
  -4   4  10     1528.36     1546.89     59.06 o
  -3   4  10     1639.26     1568.83    116.44 o
  -2   4  10      150.84      124.27     14.95 o
  -1   4  10      543.28      549.70     22.73 o
   0   4  10     2682.31     2709.44     45.55 o
   1   4  10      592.60      614.83     19.93 o
   2   4  10      148.02      155.65      9.25 o
   3   4  10     1738.97     1696.04     41.67 o
   4   4  10     1390.56     1346.99     31.61 o
   5   4  10      719.67      725.58     41.29 o
   6   4  10       41.83       85.53     82.59 o
   7   4  10       70.67       99.06     45.63 o
  -6   5  10      549.65      630.87     44.64 o
  -5   5  10      350.83      326.05     32.88 o
  -4   5  10      697.48      702.79     42.57 o
  -3   5  10      187.04      198.56     31.47 o
  -2   5  10     5377.03     5440.23    292.13 o
  -1   5  10       14.30       27.33     20.44 o
   0   5  10       30.33       25.37     10.27 o
   1   5  10       11.26        5.64      8.72 o
   2   5  10     5526.00     5422.51     85.71 o
   3   5  10      192.33      194.57     16.19 o
   4   5  10      701.23      769.28     35.43 o
   5   5  10      332.53      330.96     29.45 o
   6   5  10      568.23      581.70     41.04 o
  -6   6  10      107.53      113.15     25.88 o
  -5   6  10       77.96       47.41     24.15 o
  -4   6  10     3665.28     3704.55     98.99 o
  -3   6  10      510.61      537.45     37.42 o
  -2   6  10     1732.34     1695.05     51.27 o
  -1   6  10      850.35      796.32     28.60 o
   0   6  10     1743.53     1844.65     42.08 o
   1   6  10      831.09      847.03     45.67 o
   2   6  10     1690.45     1609.00     41.66 o
   3   6  10      599.30      663.43     33.65 o
   4   6  10     3668.43     3593.42    190.35 o
   5   6  10       83.72       98.15     22.20 o
   6   6  10      103.87      107.59     46.25 o
  -6   7  10       24.49      -24.21     26.45 o
  -5   7  10      497.37      600.26     55.06 o
  -4   7  10      137.18      164.25     26.33 o
  -3   7  10      130.86      105.07     22.46 o
  -2   7  10      102.17      113.92     39.96 o
  -1   7  10     1359.51     1415.17     49.68 o
   0   7  10       58.69       72.46     16.89 o
   1   7  10     1353.37     1316.95     44.69 o
   2   7  10      100.81      103.04     13.73 o
   3   7  10      191.90      193.42     18.98 o
   4   7  10      138.75      176.16     56.49 o
   5   7  10      503.03      485.17     43.66 o
   6   7  10       18.13      -12.56     44.18 o
  -5   8  10      330.02      376.52     94.26 o
  -4   8  10      251.02      290.97     40.18 o
  -3   8  10      708.56      709.54     56.51 o
  -2   8  10        7.10       23.10     11.92 o
  -1   8  10     1293.41     1331.42     59.96 o
   0   8  10      262.84      307.42     25.29 o
   1   8  10     1304.82     1274.43     46.04 o
   2   8  10        8.68        5.91     10.01 o
   3   8  10      698.82      683.92     81.15 o
   4   8  10      237.88      222.30     57.92 o
   5   8  10      331.76      370.01     66.82 o
  -4   9  10       77.03       63.43     28.08 o
  -3   9  10      251.62      261.00     38.54 o
  -2   9  10     1151.09     1174.21     48.70 o
  -1   9  10      321.70      297.04     27.47 o
   0   9  10      250.64      196.96     57.56 o
   1   9  10      307.76      312.13     25.50 o
   2   9  10     1151.05     1149.89     65.33 o
   3   9  10      238.21      298.62     60.49 o
   4   9  10       79.84       76.94     48.82 o
  -3  10  10       15.94       23.00     23.28 o
  -2  10  10      116.19       74.34     25.67 o
  -1  10  10       13.66       -3.68     16.02 o
   0  10  10      861.52      893.00     46.40 o
   1  10  10       12.58       17.08     17.92 o
   2  10  10      109.85      107.47     44.82 o
   3  10  10       17.79        6.03     34.50 o
  -1  11  10      276.14      247.59     35.14 o
   0  11  10        0.40      -22.72     17.60 o
   1  11  10      273.36      271.45     27.78 o
   1   0  11     4895.19     5031.90     80.62 o
   2   0  11     2834.42     2862.39     50.32 o
   3   0  11     1782.50     1785.39     37.03 o
   4   0  11        0.86      -14.22     18.48 o
   5   0  11     1346.27     1338.54     36.03 o
   6   0  11      665.35      701.69     29.12 o
   7   0  11       38.67       52.00     19.63 o
  -7   1  11      157.37      166.31     23.00 o
  -6   1  11      148.61      156.84     23.71 o
  -5   1  11      650.31      640.35     17.59 o
  -4   1  11     1544.02     1552.77     37.03 o
  -3   1  11     1781.42     1738.79     34.79 o
  -2   1  11     1547.35     1477.33     37.69 o
  -1   1  11     5209.79     5281.51     71.04 o
   0   1  11     2912.56     2955.69     49.81 o
   1   1  11     5200.17     5390.87     73.56 o
   2   1  11     1562.94     1531.28     33.14 o
   3   1  11     1792.28     1759.73     38.68 o
   4   1  11     1531.24     1552.80     56.32 o
   5   1  11      633.85      600.49     24.62 o
   6   1  11      168.16      174.41     33.11 o
   7   1  11      153.68      188.53     34.76 o
  -7   2  11      254.81      227.62     31.55 o
  -6   2  11      145.98       96.48     17.89 o
  -5   2  11      504.24      527.99     34.40 o
  -4   2  11     1198.98     1148.70     61.86 o
  -3   2  11     1505.74     1433.59     42.09 o
  -2   2  11     1131.21     1159.30     32.00 o
  -1   2  11     3149.90     3142.84     57.36 o
   0   2  11     2679.69     2634.86     46.21 o
   1   2  11     3018.93     2977.60     76.56 o
   2   2  11     1117.19     1170.13     30.33 o
   3   2  11     1496.07     1519.01     36.13 o
   4   2  11     1256.25     1222.14     39.57 o
   5   2  11      492.08      470.75     21.19 o
   6   2  11      160.39      142.30     18.98 o
   7   2  11      244.47      271.59     27.19 o
  -7   3  11      354.99      357.98     35.06 o
  -6   3  11      766.78      803.12     47.01 o
  -5   3  11     1309.00     1275.66     55.75 o
  -4   3  11      326.32      301.96     36.62 o
  -3   3  11     1966.13     2015.57     77.39 o
  -2   3  11     2332.45     2253.54     55.20 o
  -1   3  11     1988.90     2040.47     57.34 o
   0   3  11        1.84       13.21      8.51 o
   1   3  11     1915.45     1924.66     42.58 o
   2   3  11     2365.13     2378.32     44.03 o
   3   3  11     1888.68     1856.32     42.10 o
   4   3  11      286.43      277.80     22.65 o
   5   3  11     1276.99     1287.32     28.77 o
   6   3  11      770.06      813.78     34.37 o
   7   3  11      349.01      371.92     72.60 o
  -7   4  11      129.52      153.36     26.80 o
  -6   4  11      280.16      276.36     31.93 o
  -5   4  11      942.18      977.82     50.25 o
  -4   4  11       71.66       46.32     20.49 o
  -3   4  11      435.09      402.28     39.80 o
  -2   4  11     1703.44     1725.18     49.48 o
  -1   4  11     3793.64     3965.05     79.95 o
   0   4  11      973.32      966.75     26.92 o
   1   4  11     3814.83     3970.91     69.24 o
   2   4  11     1787.95     1768.48     34.70 o
   3   4  11      482.07      469.04     30.25 o
   4   4  11       70.03       77.25     11.65 o
   5   4  11      933.69      893.43     35.83 o
   6   4  11      271.46      286.15     73.43 o
   7   4  11      137.11      173.93     53.45 o
  -6   5  11        2.76       11.85     22.62 o
  -5   5  11      175.38      167.12     26.35 o
  -4   5  11     2267.78     2203.25    111.45 o
  -3   5  11     1455.23     1526.04     78.34 o
  -2   5  11      163.37      153.62     27.18 o
  -1   5  11     1783.28     1811.17     43.06 o
   0   5  11     2007.65     2051.77     40.69 o
   1   5  11     1834.78     1845.76     39.00 o
   2   5  11      166.56      158.28     13.11 o
   3   5  11     1367.27     1389.86     43.89 o
   4   5  11     2324.23     2150.02    103.02 o
   5   5  11      164.71      142.16     17.76 o
   6   5  11        3.88       42.60     35.33 o
  -6   6  11      308.96      235.16     30.68 o
  -5   6  11      635.53      728.67     47.34 o
  -4   6  11     1093.68     1071.45     53.63 o
  -3   6  11      199.29      158.10     27.51 o
  -2   6  11     2242.12     2234.21     69.98 o
  -1   6  11      751.49      773.75     32.09 o
   0   6  11      436.09      407.44     23.71 o
   1   6  11      745.12      775.54     51.75 o
   2   6  11     2349.67     2358.91     47.60 o
   3   6  11      234.09      205.43     28.60 o
   4   6  11     1086.47     1050.85     71.80 o
   5   6  11      638.13      686.21    146.42 o
   6   6  11      315.36      352.73     67.94 o
  -5   7  11      216.69      167.83     27.96 o
  -4   7  11       71.77       92.68     24.88 o
  -3   7  11      109.51      114.58     22.58 o
  -2   7  11     2291.07     2236.03     62.98 o
  -1   7  11      603.64      673.03     42.48 o
   0   7  11       32.40       35.59     14.95 o
   1   7  11      595.92      608.99     31.32 o
   2   7  11     2295.17     2377.45     70.02 o
   3   7  11       90.05      106.11     16.13 o
   4   7  11       62.77      -17.96     42.52 o
   5   7  11      222.83      217.02     29.84 o
  -5   8  11      141.59      143.57     33.68 o
  -4   8  11      827.10      768.41     95.96 o
  -3   8  11      636.37      651.03     54.19 o
  -2   8  11      131.96      142.23     20.08 o
  -1   8  11     1066.99      961.96     51.86 o
   0   8  11      143.85      172.80     26.51 o
   1   8  11     1076.23     1053.51     42.27 o
   2   8  11      125.66      125.53     15.98 o
   3   8  11      674.32      781.27     88.32 o
   4   8  11      804.66      855.14     96.30 o
   5   8  11      139.59      148.92     61.07 o
  -4   9  11      139.03      236.43     40.90 o
  -3   9  11       89.21       35.45     32.74 o
  -2   9  11       37.18       21.65     15.61 o
  -1   9  11      716.48      695.60     46.14 o
   0   9  11      391.71      369.07     36.40 o
   1   9  11      722.29      717.27     45.83 o
   2   9  11       41.32       38.40     17.29 o
   3   9  11       80.26      108.48     49.92 o
   4   9  11      127.75      212.64     60.03 o
  -3  10  11      145.41      134.41     32.76 o
  -2  10  11      489.70      447.78     47.45 o
  -1  10  11       94.42      145.77     26.44 o
   0  10  11      382.29      370.12     36.99 o
   1  10  11       93.44       97.47     23.49 o
   2  10  11      478.45      369.06     64.56 o
   3  10  11      157.91      115.90     47.49 o
   0   0  12      332.98      352.46     42.77 o
   1   0  12     9082.08     9252.45     97.87 o
   2   0  12      405.42      424.22     18.74 o
   3   0  12     3074.30     3084.74     61.27 o
   4   0  12       84.37       83.12     14.16 o
   5   0  12      892.19      803.85     35.91 o
   6   0  12       10.17       21.24     16.07 o
   7   0  12      619.69      588.24    109.25 o
  -7   1  12      294.69      254.34     25.59 o
  -6   1  12       76.89       21.68     18.54 o
  -5   1  12     1061.56     1056.58     22.54 o
  -4   1  12     1080.34     1081.07     31.31 o
  -3   1  12     1331.95     1300.05     39.46 o
  -2   1  12      214.81      232.80     17.11 o
  -1   1  12     1071.66     1061.61     27.87 o
   0   1  12     2976.81     2952.89     55.04 o
   1   1  12     1073.09     1064.19     29.21 o
   2   1  12      218.86      239.73     14.10 o
   3   1  12     1313.92     1247.87     41.00 o
   4   1  12     1105.37     1005.14     47.08 o
   5   1  12     1044.58     1010.81     33.77 o
   6   1  12       79.28       68.92     26.59 o
   7   1  12      286.89      292.83     40.86 o
  -7   2  12       83.36      123.81     26.14 o
  -6   2  12     1202.69     1206.83     55.71 o
  -5   2  12       30.84       70.09     41.79 o
  -4   2  12       11.65       30.30     23.90 o
  -3   2  12      141.49      131.75     20.17 o
  -2   2  12     8127.92     8146.79     97.86 o
  -1   2  12      298.38      343.88     18.28 o
   0   2  12        0.10        1.55      7.68 o
   1   2  12      316.47      318.98     16.62 o
   2   2  12     7914.20     7742.76     90.40 o
   3   2  12      115.27       90.53     15.13 o
   4   2  12       11.80       10.47     12.82 o
   5   2  12       31.76       22.36     11.76 o
   6   2  12     1202.15     1220.79     59.25 o
   7   2  12       69.32      129.86     32.57 o
  -7   3  12      127.15      167.80     26.83 o
  -6   3  12       47.02       28.03     18.53 o
  -5   3  12      257.88      273.72     29.43 o
  -4   3  12     2455.63     2546.76    134.36 o
  -3   3  12      316.08      287.99     36.02 o
  -2   3  12      968.02      926.44     78.74 o
  -1   3  12      830.23      832.52     27.15 o
   0   3  12     6751.00     6889.08    101.25 o
   1   3  12      883.60      893.19     30.29 o
   2   3  12      969.57     1017.35     31.99 o
   3   3  12      273.57      265.35     21.03 o
   4   3  12     2441.35     2318.44     49.02 o
   5   3  12      253.77      256.64     14.66 o
   6   3  12       44.27       44.39     14.06 o
   7   3  12      130.83      158.33     32.59 o
  -6   4  12      317.17      362.84     35.51 o
  -5   4  12      544.34      552.63     39.42 o
  -4   4  12      190.41      170.43     30.02 o
  -3   4  12      231.43      244.61     33.63 o
  -2   4  12     1100.30     1039.19     45.60 o
  -1   4  12     1185.09     1198.91     38.57 o
   0   4  12       64.18       71.80     13.49 o
   1   4  12     1206.08     1268.04     38.26 o
   2   4  12     1039.33     1018.41     32.51 o
   3   4  12      218.95      221.53     14.00 o
   4   4  12      183.43      162.69     15.74 o
   5   4  12      579.84      601.90     23.29 o
   6   4  12      286.80      345.93     38.32 o
  -6   5  12       71.26       28.86     22.03 o
  -5   5  12     1005.44      989.30     53.71 o
  -4   5  12      616.86      614.19     41.30 o
  -3   5  12      438.53      541.97     45.90 o
  -2   5  12      708.68      704.02     61.69 o
  -1   5  12     2389.63     2411.64     56.35 o
   0   5  12        1.79       -6.69     12.52 o
   1   5  12     2361.63     2484.25     47.20 o
   2   5  12      716.51      665.67     21.34 o
   3   5  12      446.13      462.72     42.88 o
   4   5  12      623.86      617.03     29.71 o
   5   5  12     1025.11     1047.56     43.19 o
   6   5  12       62.76       53.98     22.17 o
  -6   6  12      127.31      143.13     28.31 o
  -5   6  12       57.32       76.06     21.26 o
  -4   6  12      203.12      184.39     28.58 o
  -3   6  12     1213.78     1209.57     66.23 o
  -2   6  12     1495.03     1440.81     67.46 o
  -1   6  12     1025.21     1042.43     42.88 o
   0   6  12       24.86       17.65     12.55 o
   1   6  12     1033.96     1041.53     31.15 o
   2   6  12     1442.06     1497.99     37.73 o
   3   6  12     1183.96     1129.87     41.18 o
   4   6  12      187.59      200.32     23.21 o
   5   6  12       57.24       84.52     23.59 o
   6   6  12      129.75      202.36     59.46 o
  -5   7  12      106.07       56.28     28.82 o
  -4   7  12     2051.18     2090.13     88.39 o
  -3   7  12       15.17       36.45     18.92 o
  -2   7  12      152.32      118.52     18.34 o
  -1   7  12      172.34      194.59     21.91 o
   0   7  12      766.02      791.79     47.90 o
   1   7  12      170.29      149.63     18.15 o
   2   7  12      153.54      146.00     29.82 o
   3   7  12       14.76       34.75     40.68 o
   4   7  12     2133.57     2263.57    145.70 o
   5   7  12      110.13       86.74     30.79 o
  -4   8  12       37.79        1.34     38.00 o
  -3   8  12       95.43       80.64     24.63 o
  -2   8  12     1118.83     1169.95     55.41 o
  -1   8  12      380.59      357.50     34.80 o
   0   8  12        0.35       73.54     23.01 o
   1   8  12      391.83      372.44     26.34 o
   2   8  12     1106.58     1119.70     48.61 o
   3   8  12       94.02       92.00     46.83 o
   4   8  12       30.25       56.69     43.79 o
  -3   9  12      979.53      894.58     65.39 o
  -2   9  12        8.42        9.65     14.59 o
  -1   9  12      520.16      545.87     48.87 o
   0   9  12      220.53      223.27     29.20 o
   1   9  12      535.66      479.84     50.96 o
   2   9  12        7.77       17.46     34.21 o
   3   9  12      953.37     1028.74    100.86 o
  -2  10  12        9.00        2.07     21.25 o
  -1  10  12      312.19      322.90     30.44 o
   0  10  12       43.07       19.60     46.83 o
   1  10  12      320.52      315.63     62.22 o
   2  10  12       10.78       27.88     36.15 o
   1   0  13     2508.41     2517.58     51.48 o
   2   0  13     1122.31     1094.77     32.06 o
   3   0  13     2127.82     2162.05     51.68 o
   4   0  13       49.84       50.41     18.91 o
   5   0  13     1339.14     1241.03     49.01 o
   6   0  13      209.34      239.18     26.19 o
   7   0  13      143.47      116.92     33.54 o
  -7   1  13      251.76      266.95     25.94 o
  -6   1  13      165.14      166.71     24.91 o
  -5   1  13      161.29      163.72     12.52 o
  -4   1  13      808.10      802.14     27.81 o
  -3   1  13     1586.38     1654.09     48.30 o
  -2   1  13     1985.86     2009.64     70.46 o
  -1   1  13     1545.68     1537.03     34.87 o
   0   1  13      953.21      972.06     30.94 o
   1   1  13     1563.29     1618.46     45.12 o
   2   1  13     2017.26     2054.96     47.05 o
   3   1  13     1551.33     1557.46     45.72 o
   4   1  13      805.99      784.45     52.89 o
   5   1  13      138.65      121.78     22.82 o
   6   1  13      158.11      193.18     24.31 o
   7   1  13      249.49      245.47     40.50 o
  -6   2  13       14.24        6.10     17.82 o
  -5   2  13      467.17      452.69     43.78 o
  -4   2  13     2432.48     2424.07    173.26 o
  -3   2  13      216.64      208.67     26.19 o
  -2   2  13      161.66      198.29     18.11 o
  -1   2  13      573.15      609.76     28.98 o
   0   2  13     3142.76     3143.78     57.26 o
   1   2  13      614.48      601.39     26.62 o
   2   2  13      173.62      177.57     14.76 o
   3   2  13      231.77      229.40     26.99 o
   4   2  13     2268.80     2261.56     57.49 o
   5   2  13      417.91      382.82     30.21 o
   6   2  13       13.40      -17.64     16.64 o
  -6   3  13      623.50      594.12     41.79 o
  -5   3  13      736.78      733.16     45.36 o
  -4   3  13      642.50      713.32     74.88 o
  -3   3  13      862.30      896.00     57.09 o
  -2   3  13     2559.72     2525.04     87.78 o
  -1   3  13      324.75      302.96     25.52 o
   0   3  13       51.16       75.65     14.27 o
   1   3  13      302.33      282.39     16.22 o
   2   3  13     2366.77     2391.54     56.40 o
   3   3  13      829.16      826.61     33.83 o
   4   3  13      663.39      663.08     27.54 o
   5   3  13      713.60      689.01     27.40 o
   6   3  13      622.13      669.73     33.90 o
  -6   4  13      206.35      200.63     48.91 o
  -5   4  13      231.03      247.58     30.11 o
  -4   4  13      824.63      786.68     56.19 o
  -3   4  13     1919.85     1862.99     65.45 o
  -2   4  13      264.25      267.58     27.62 o
  -1   4  13      702.41      703.30     45.84 o
   0   4  13     1570.73     1657.64     46.50 o
   1   4  13      742.40      777.35     30.16 o
   2   4  13      237.72      254.86     21.92 o
   3   4  13     2054.46     2016.06     40.63 o
   4   4  13      823.89      760.80     30.75 o
   5   4  13      216.79      216.61     22.91 o
   6   4  13      213.92      257.20     89.99 o
  -6   5  13       62.55       26.88     18.08 o
  -5   5  13      246.37      248.62     31.34 o
  -4   5  13      196.69      197.91     26.15 o
  -3   5  13      606.22      600.10     47.84 o
  -2   5  13        6.45      -19.77     20.61 o
  -1   5  13     1656.47     1712.99     48.19 o
   0   5  13      299.38      338.12     35.65 o
   1   5  13     1649.46     1693.47     39.71 o
   2   5  13        8.48        6.55      8.35 o
   3   5  13      558.05      584.39     39.50 o
   4   5  13      187.58      191.38     31.26 o
   5   5  13      257.75      260.96     25.37 o
   6   5  13       63.78       60.30     44.44 o
  -5   6  13      680.79      677.89     47.03 o
  -4   6  13      205.06      207.56     28.18 o
  -3   6  13      701.45      772.59     54.38 o
  -2   6  13       71.08       54.61     36.22 o
  -1   6  13      948.48      948.20     41.52 o
   0   6  13      108.19      120.32     16.41 o
   1   6  13      956.08      961.13     30.68 o
   2   6  13       75.47       73.87     11.30 o
   3   6  13      729.02      724.69     34.93 o
   4   6  13      205.12      235.01     27.68 o
   5   6  13      691.17      672.95     68.86 o
  -5   7  13       87.82      115.89     25.17 o
  -4   7  13      100.76      106.86     25.11 o
  -3   7  13        7.35       13.34     21.57 o
  -2   7  13     1549.69     1461.50     71.47 o
  -1   7  13      978.27     1011.60     44.59 o
   0   7  13       20.12       11.41     14.54 o
   1   7  13      959.19      919.48     42.57 o
   2   7  13     1566.11     1556.92     45.08 o
   3   7  13        9.96       50.58     43.65 o
   4   7  13       98.12      192.39     60.18 o
   5   7  13       86.46       69.22     23.50 o
  -4   8  13      966.07     1011.47     70.34 o
  -3   8  13      546.91      612.67     60.34 o
  -2   8  13      311.46      337.86     32.85 o
  -1   8  13       22.02       32.71     18.48 o
   0   8  13     1563.77     1542.42    104.35 o
   1   8  13       27.38       19.91     17.24 o
   2   8  13      301.49      342.59     61.09 o
   3   8  13      587.46      622.82     79.49 o
   4   8  13      963.11     1023.45    103.57 o
  -3   9  13       18.57       -4.27     24.55 o
  -2   9  13      275.98      244.60     36.52 o
  -1   9  13      252.01      302.88     33.58 o
   0   9  13      279.06      312.05     33.19 o
   1   9  13      256.72      318.94     31.69 o
   2   9  13      296.73      283.99     60.46 o
   3   9  13       20.57       87.89     49.64 o
  -1  10  13      270.65      361.58     33.08 o
   0  10  13        0.17       -2.85     16.88 o
   1  10  13      264.12      289.20     57.85 o
   0   0  14     6005.71     5851.67    169.73 o
   1   0  14      938.54      956.58     36.14 o
   2   0  14      306.70      325.26     28.15 o
   3   0  14      537.95      540.88     31.01 o
   4   0  14     1869.83     1941.67     50.43 o
   5   0  14       82.88       65.68     21.02 o
   6   0  14      101.36      150.30     24.10 o
  -6   1  14      548.72      527.10     38.28 o
  -5   1  14      554.42      519.18     41.71 o
  -4   1  14      132.83      116.07     13.35 o
  -3   1  14      872.79      904.39     35.58 o
  -2   1  14     2482.11     2532.56     63.13 o
  -1   1  14     1024.76     1040.61     38.13 o
   0   1  14      146.97      157.32     15.31 o
   1   1  14     1023.59     1040.27     32.80 o
   2   1  14     2477.80     2447.61     60.98 o
   3   1  14      830.31      807.01     35.69 o
   4   1  14      128.29      123.55     18.35 o
   5   1  14      514.68      506.26     30.63 o
   6   1  14      535.67      597.20     32.96 o
  -6   2  14      129.38      138.55     35.33 o
  -5   2  14     1403.52     1482.46     96.26 o
  -4   2  14       14.16        9.86     21.00 o
  -3   2  14      839.87      839.15     30.96 o
  -2   2  14      199.22      274.83     31.51 o
  -1   2  14     1640.66     1644.45    106.70 o
   0   2  14      488.63      506.60     27.20 o
   1   2  14     1576.60     1631.04     49.45 o
   2   2  14      221.36      268.55     33.58 o
   3   2  14      894.48      831.00     28.20 o
   4   2  14       22.72       27.03     12.27 o
   5   2  14     1410.95     1433.43     60.99 o
   6   2  14      125.65      113.24     23.71 o
  -6   3  14       32.67       49.40     22.16 o
  -5   3  14      621.13      621.40     42.98 o
  -4   3  14     1203.53     1172.57     67.98 o
  -3   3  14     1060.69     1050.31     61.59 o
  -2   3  14      434.17      421.71     39.28 o
  -1   3  14     2188.57     2230.84     58.80 o
   0   3  14      228.62      201.72     19.65 o
   1   3  14     2224.71     2165.05     42.58 o
   2   3  14      468.73      453.69     26.76 o
   3   3  14     1061.08     1099.71     40.01 o
   4   3  14     1229.44     1128.67     27.25 o
   5   3  14      606.73      558.15     32.06 o
   6   3  14       33.80       27.43     14.45 o
  -6   4  14       19.63       38.41     21.95 o
  -5   4  14      488.25      497.20     39.10 o
  -4   4  14     1162.82     1240.50     70.90 o
  -3   4  14      327.77      323.71     30.85 o
  -2   4  14      607.02      645.12     48.87 o
  -1   4  14      394.98      382.28     36.45 o
   0   4  14     1419.10     1450.60     44.64 o
   1   4  14      371.74      368.72     22.83 o
   2   4  14      648.36      656.96     29.21 o
   3   4  14      282.57      302.19     17.19 o
   4   4  14     1202.75     1184.57     39.90 o
   5   4  14      486.72      449.20     31.80 o
   6   4  14       25.14       31.99     21.27 o
  -5   5  14      190.13      174.69     39.09 o
  -4   5  14       57.93       87.19     26.85 o
  -3   5  14      260.17      266.41     48.63 o
  -2   5  14     2401.84     2336.69     73.05 o
  -1   5  14      429.22      436.32     26.58 o
   0   5  14        8.05        2.48     13.19 o
   1   5  14      404.96      420.77     21.51 o
   2   5  14     2430.81     2403.03     44.62 o
   3   5  14      256.23      259.43     23.72 o
   4   5  14       62.97       42.89     17.42 o
   5   5  14      188.59      136.02     20.36 o
  -5   6  14      115.04      134.17     25.66 o
  -4   6  14      498.85      459.48     39.36 o
  -3   6  14      688.67      673.00     52.49 o
  -2   6  14        9.21       21.21     20.78 o
  -1   6  14     1954.26     1875.14     70.57 o
   0   6  14      746.21      724.70     34.74 o
   1   6  14     1966.03     1964.47     45.08 o
   2   6  14        8.20       14.35     17.67 o
   3   6  14      668.09      680.24     49.61 o
   4   6  14      477.78      456.94     33.01 o
   5   6  14      115.71      118.11     27.81 o
  -4   7  14       71.58       74.97     36.38 o
  -3   7  14      770.21      699.53     54.55 o
  -2   7  14       75.20       81.31     25.00 o
  -1   7  14     1113.10     1130.29     47.88 o
   0   7  14       38.69       21.49     14.74 o
   1   7  14     1101.86     1081.63     43.25 o
   2   7  14       82.23       70.95     16.13 o
   3   7  14      763.30      751.34     86.60 o
   4   7  14       83.31      102.37     34.28 o
  -3   8  14      114.52       95.33     23.82 o
  -2   8  14      404.06      353.74     56.23 o
  -1   8  14      493.72      529.21     41.84 o
   0   8  14      402.75      454.62     38.36 o
   1   8  14      493.84      506.95     37.89 o
   2   8  14      401.08      400.58     64.28 o
   3   8  14      144.25      142.84     48.61 o
  -2   9  14      407.58      465.46     65.29 o
  -1   9  14       90.92       68.37     21.37 o
   0   9  14       87.22       69.48     22.11 o
   1   9  14       89.75      102.65     43.55 o
   2   9  14      403.43      406.24     68.98 o
   1   0  15      622.26      674.01     30.22 o
   2   0  15     8202.30     8155.28    254.90 o
   3   0  15       23.32        2.08      9.78 o
   4   0  15       26.57       49.84     13.09 o
   5   0  15       66.85       66.64     20.95 o
   6   0  15     1307.36     1256.61     57.04 o
  -6   1  15       98.11       88.70     42.48 o
  -5   1  15      198.09      193.15     34.00 o
  -4   1  15     1183.35     1290.56     70.13 o
  -3   1  15      373.71      410.08     25.95 o
  -2   1  15      788.27      834.82     53.54 o
  -1   1  15      168.79      174.34     30.24 o
   0   1  15     2944.90     2863.13     61.34 o
   1   1  15      145.66      146.01     15.91 o
   2   1  15      751.90      750.14     29.99 o
   3   1  15      401.97      366.88     26.44 o
   4   1  15     1190.38     1072.57     42.99 o
   5   1  15      201.55      184.00     26.68 o
   6   1  15      100.29      115.44     24.45 o
  -6   2  15       52.16      103.53     23.15 o
  -5   2  15      828.74      827.16     89.24 o
  -4   2  15        7.15      -13.48     32.29 o
  -3   2  15      645.50      666.08     37.60 o
  -2   2  15       37.35       56.20     14.15 o
  -1   2  15     2722.02     2729.36    138.86 o
   0   2  15      404.03      415.95     27.92 o
   1   2  15     2757.48     2774.74     56.49 o
   2   2  15       57.91       78.58     14.94 o
   3   2  15      669.39      680.00     26.40 o
   4   2  15        5.84      -13.43     12.27 o
   5   2  15      823.96      813.74     39.55 o
   6   2  15       61.31       36.05     18.99 o
  -6   3  15       50.08       25.09     24.94 o
  -5   3  15      632.69      675.68     44.53 o
  -4   3  15      946.02      972.04     63.85 o
  -3   3  15      861.31      848.07     56.81 o
  -2   3  15       99.76       79.87     26.53 o
  -1   3  15     1638.74     1710.66    120.67 o
   0   3  15      337.80      334.08     25.09 o
   1   3  15     1696.63     1664.38     41.76 o
   2   3  15       90.56      102.18     19.93 o
   3   3  15      850.78      798.30     35.23 o
   4   3  15      962.85      916.88     37.47 o
   5   3  15      656.56      677.34     40.10 o
   6   3  15       49.96       55.85     19.47 o
  -5   4  15      240.20      208.89     28.12 o
  -4   4  15       35.00       24.61     21.52 o
  -3   4  15      794.07      873.25     48.13 o
  -2   4  15     2773.03     2869.29    100.71 o
  -1   4  15      503.57      549.26     47.97 o
   0   4  15       98.60       76.91     18.76 o
   1   4  15      506.15      503.09     26.95 o
   2   4  15     2756.50     2671.63     75.02 o
   3   4  15      786.83      780.71     27.50 o
   4   4  15       36.36       36.54     17.41 o
   5   4  15      240.45      239.49     25.86 o
  -5   5  15       13.71       29.45     19.81 o
  -4   5  15     1468.74     1569.35     82.63 o
  -3   5  15       37.21       17.32     24.10 o
  -2   5  15      176.00      156.76     23.07 o
  -1   5  15       87.99       86.65     25.76 o
   0   5  15     2534.80     2599.01     61.91 o
   1   5  15       84.62       63.88     12.06 o
   2   5  15      175.62      175.84     18.01 o
   3   5  15       43.99       62.08     16.06 o
   4   5  15     1435.51     1451.67     91.92 o
   5   5  15       15.49       22.41     16.84 o
  -4   6  15       93.61       74.51     30.67 o
  -3   6  15       94.56      106.39     28.62 o
  -2   6  15     1319.14     1336.91     68.27 o
  -1   6  15      455.06      437.56     27.59 o
   0   6  15       64.64       69.05     15.43 o
   1   6  15      461.64      436.75     25.30 o
   2   6  15     1342.35     1330.82     33.95 o
   3   6  15       94.47       95.29     27.09 o
   4   6  15       98.24      104.97     18.80 o
  -4   7  15       31.90      -21.68     22.65 o
  -3   7  15      719.85      764.22     60.56 o
  -2   7  15       48.12       70.44     24.06 o
  -1   7  15      954.94     1008.64     46.05 o
   0   7  15       46.00       31.70     15.40 o
   1   7  15      963.79      971.62    102.00 o
   2   7  15       54.31       63.14     42.25 o
   3   7  15      715.02      689.42     83.65 o
   4   7  15       31.73       53.62     25.01 o
  -3   8  15      459.40      482.10     47.49 o
  -2   8  15       67.20       94.89     26.01 o
  -1   8  15      356.16      359.44     36.14 o
   0   8  15       29.51       42.00     20.52 o
   1   8  15      371.34      417.74     35.87 o
   2   8  15       57.64      100.93     48.38 o
   3   8  15      461.09      471.26     73.41 o
  -1   9  15      219.40      245.23     47.29 o
   0   9  15      291.09      355.50     36.31 o
   1   9  15      214.35      193.03     51.25 o
   0   0  16     1743.38     1772.09     71.12 o
   1   0  16      118.21       94.69     24.32 o
   2   0  16      382.04      365.49     40.06 o
   3   0  16      992.74      892.13     59.15 o
   4   0  16     1432.94     1490.06     63.24 o
   5   0  16       30.10       -2.53     19.02 o
   6   0  16       91.12       77.54     16.99 o
  -6   1  16      438.70      431.84     43.90 o
  -5   1  16      373.18      388.33     43.30 o
  -4   1  16      572.14      483.88     46.62 o
  -3   1  16      602.03      607.84     35.22 o
  -2   1  16      895.90      894.37     64.26 o
  -1   1  16     1584.56     1587.52     53.57 o
   0   1  16      749.83      726.01     45.16 o
   1   1  16     1506.48     1560.65     57.00 o
   2   1  16      829.02      879.31     37.02 o
   3   1  16      574.61      530.67     29.49 o
   4   1  16      596.77      546.77     53.93 o
   5   1  16      402.65      445.74     69.65 o
   6   1  16      447.42      486.23     40.17 o
  -5   2  16      281.14      246.97     38.93 o
  -4   2  16       15.33        4.71     24.19 o
  -3   2  16      931.42      903.34     35.71 o
  -2   2  16      715.96      508.79     95.44 o
  -1   2  16      943.24     1010.13     72.63 o
   0   2  16       89.59       99.17     18.41 o
   1   2  16      973.58     1072.72     86.44 o
   2   2  16      735.25      769.38     43.31 o
   3   2  16      989.71      960.48     34.45 o
   4   2  16        8.72       17.12     16.49 o
   5   2  16      306.10      275.66     26.33 o
  -5   3  16      140.84      148.26     32.69 o
  -4   3  16      706.88      749.60     59.41 o
  -3   3  16      604.53      609.41     50.36 o
  -2   3  16      251.95      238.64     24.13 o
  -1   3  16     1335.30     1285.97    103.03 o
   0   3  16     1522.53     1485.31     50.75 o
   1   3  16     1311.11     1345.85    106.08 o
   2   3  16      242.76      215.68     22.21 o
   3   3  16      605.19      587.48     31.99 o
   4   3  16      692.87      704.90     45.83 o
   5   3  16      151.49      148.34     23.05 o
  -5   4  16      239.54      253.87     30.82 o
  -4   4  16      400.72      415.16     46.72 o
  -3   4  16      510.55      537.87     39.73 o
  -2   4  16       56.75       48.09     28.64 o
  -1   4  16      818.39      853.47     54.33 o
   0   4  16      126.85      107.06     23.78 o
   1   4  16      813.54      832.24     39.50 o
   2   4  16       58.49       58.31     18.20 o
   3   4  16      493.46      510.53     23.59 o
   4   4  16      385.95      382.19     49.91 o
   5   4  16      223.78      247.30     27.52 o
  -5   5  16      159.36      196.79     31.36 o
  -4   5  16      178.68      189.90     34.36 o
  -3   5  16      506.83      532.26     48.11 o
  -2   5  16      847.34      848.44     77.92 o
  -1   5  16      698.97      698.81     40.26 o
   0   5  16       87.12       58.05     15.60 o
   1   5  16      673.38      717.74     31.38 o
   2   5  16      844.62      812.51     34.12 o
   3   5  16      497.41      443.33     35.89 o
   4   5  16      178.46      223.76     26.70 o
   5   5  16      152.74      107.76     47.82 o
  -4   6  16      253.65      202.18     49.76 o
  -3   6  16      455.40      434.89    100.20 o
  -2   6  16      424.22      489.12     43.89 o
  -1   6  16       80.65       94.00     20.00 o
   0   6  16     1970.26     1849.11     53.96 o
   1   6  16       78.17       86.65     15.02 o
   2   6  16      436.14      531.11     54.36 o
   3   6  16      455.04      439.51     42.90 o
   4   6  16      247.95      258.79     27.63 o
  -3   7  16      324.70      323.85     40.26 o
  -2   7  16      141.12      137.07     28.27 o
  -1   7  16      185.49      196.77     29.56 o
   0   7  16      676.79      670.70     62.03 o
   1   7  16      194.28      207.49     21.44 o
   2   7  16      153.47      149.51     31.27 o
   3   7  16      306.10      323.57     38.94 o
  -2   8  16      340.57      388.36     42.28 o
  -1   8  16      261.43      312.94     37.44 o
   0   8  16        0.17        9.28     17.91 o
   1   8  16      254.56      292.99     56.00 o
   2   8  16      324.45      365.85     65.11 o
   1   0  17      736.90      751.47     46.45 o
   2   0  17      141.57      145.84     19.64 o
   3   0  17      832.92      871.52     59.61 o
   4   0  17        1.84       28.97     26.26 o
   5   0  17     2360.34     2395.06     85.09 o
  -5   1  17      187.65      173.03     54.98 o
  -4   1  17      178.19      118.60     30.32 o
  -3   1  17      744.04      737.35     66.19 o
  -2   1  17      154.26      165.43     30.01 o
  -1   1  17      632.04      633.81     35.40 o
   0   1  17       33.80       48.37     16.73 o
   1   1  17      672.44      731.46     40.98 o
   2   1  17      180.80      182.73     25.59 o
   3   1  17      772.54      758.16     35.69 o
   4   1  17      184.27      176.31     26.56 o
   5   1  17      190.60      157.29     26.64 o
  -5   2  17       28.66        7.30     70.90 o
  -4   2  17      735.52      694.81     56.38 o
  -3   2  17      190.06      226.23     35.64 o
  -2   2  17       41.97       22.70     12.23 o
  -1   2  17       40.89       30.90     13.89 o
   0   2  17     2714.06     2660.22     97.78 o
   1   2  17       33.03       37.90     36.08 o
   2   2  17       47.66       38.50     20.60 o
   3   2  17      179.73      175.46     33.19 o
   4   2  17      801.05      699.26     39.04 o
   5   2  17       38.85       27.48     15.90 o
  -5   3  17       63.24       55.27     30.91 o
  -4   3  17      228.53      260.15     38.46 o
  -3   3  17      193.22      216.50     57.89 o
  -2   3  17     2467.62     2489.52    139.97 o
  -1   3  17      233.50      276.77     23.80 o
   0   3  17        2.26      -14.46     13.98 o
   1   3  17      224.59      191.85     52.01 o
   2   3  17     2514.81     2545.92     80.02 o
   3   3  17      186.06      206.94     27.13 o
   4   3  17      221.24      202.61     27.81 o
   5   3  17       61.29       32.12     16.87 o
  -4   4  17      515.64      486.48     67.37 o
  -3   4  17      258.63      230.58     35.60 o
  -2   4  17      150.28      136.78     29.13 o
  -1   4  17      969.18     1000.26     59.70 o
   0   4  17      998.58      983.11     55.53 o
   1   4  17      960.35     1005.58     44.91 o
   2   4  17      156.88      242.00     35.47 o
   3   4  17      253.08      256.69     20.34 o
   4   4  17      509.27      494.66     36.97 o
  -4   5  17       41.77       35.25     25.19 o
  -3   5  17      437.20      522.15     48.81 o
  -2   5  17        6.19        6.91     18.42 o
  -1   5  17     1173.15     1154.76     51.68 o
   0   5  17       21.72       32.98     14.79 o
   1   5  17     1121.53     1097.62     44.44 o
   2   5  17        5.73        2.56     12.42 o
   3   5  17      423.39      518.43     39.93 o
   4   5  17       40.11       12.87     23.91 o
  -3   6  17      245.73      253.04     36.23 o
  -2   6  17      131.92       74.82     51.12 o
  -1   6  17      466.90      469.83     35.40 o
   0   6  17      568.50      587.40     31.95 o
   1   6  17      465.07      503.19     28.00 o
   2   6  17      129.86      105.26     18.91 o
   3   6  17      247.74      266.21     37.48 o
  -3   7  17        9.64        4.26     28.20 o
  -2   7  17      761.06      788.84     56.37 o
  -1   7  17       39.89       44.42     24.51 o
   0   7  17        3.38       12.23     15.40 o
   1   7  17       40.17       38.61     17.29 o
   2   7  17      740.11      775.25    147.99 o
   3   7  17       10.59        6.36     21.69 o
  -1   8  17      149.81      182.82     24.04 o
   0   8  17      457.41      464.90     53.81 o
   1   8  17      156.53      114.39     41.86 o
   0   0  18      665.59      752.41     83.14 o
   1   0  18     1148.74     1186.61     51.23 o
   2   0  18       52.01       50.83     32.03 o
   3   0  18      584.48      637.07     53.38 o
   4   0  18       19.23       43.08     50.28 o
   5   0  18      744.91      656.91     57.27 o
  -5   1  18      308.59      321.52     43.54 o
  -4   1  18      314.22      361.02    102.05 o
  -3   1  18      904.30      844.43     60.21 o
  -2   1  18      121.64      120.37     17.92 o
  -1   1  18      223.53      225.99     23.84 o
   0   1  18       84.01       66.27     27.14 o
   1   1  18      240.17      303.15     40.31 o
   2   1  18      138.10      151.64     30.81 o
   3   1  18      893.72      835.76     48.27 o
   4   1  18      319.02      317.26     33.20 o
   5   1  18      334.21      396.65     38.58 o
  -5   2  18       94.37       73.07     27.76 o
  -4   2  18       21.08       46.07     26.91 o
  -3   2  18      375.54      456.77     46.36 o
  -2   2  18     2118.39     2118.15    113.11 o
  -1   2  18      935.48      911.37     45.42 o
   0   2  18        4.54       14.53     35.12 o
   1   2  18      927.57      959.66     62.77 o
   2   2  18     2157.06     2002.73     89.37 o
   3   2  18      378.75      313.58     32.17 o
   4   2  18       19.23        3.85     20.33 o
   5   2  18       91.06      125.57     20.58 o
  -4   3  18      740.97      671.76     56.93 o
  -3   3  18      557.43      582.82     52.26 o
  -2   3  18      232.73      313.88     52.15 o
  -1   3  18      144.46      158.54     20.17 o
   0   3  18     1086.46     1122.26     60.55 o
   1   3  18      146.77       75.71     34.93 o
   2   3  18      222.09      242.04     37.92 o
   3   3  18      585.35      585.30     42.23 o
   4   3  18      728.46      681.85     48.19 o
  -4   4  18      187.90      181.67     34.58 o
  -3   4  18      272.87      325.09     41.00 o
  -2   4  18      502.64      503.06     47.90 o
  -1   4  18      445.39      449.45     72.64 o
   0   4  18      924.03      931.71     72.61 o
   1   4  18      444.43      400.71     42.54 o
   2   4  18      541.36      553.99     49.33 o
   3   4  18      286.83      296.47     31.92 o
   4   4  18      196.10      243.78     29.87 o
  -3   5  18      298.70      319.81     74.36 o
  -2   5  18      414.47      456.54     37.45 o
  -1   5  18      658.88      676.43     41.90 o
   0   5  18        3.50       -3.80     17.27 o
   1   5  18      657.06      635.17     31.43 o
   2   5  18      432.10      420.39     30.90 o
   3   5  18      272.65      344.67     38.66 o
  -3   6  18      278.59      305.63     69.06 o
  -2   6  18      223.46      201.76     33.62 o
  -1   6  18      278.91      285.91     29.14 o
   0   6  18       73.96       59.50     14.89 o
   1   6  18      273.47      254.11     21.51 o
   2   6  18      210.68      197.83     33.35 o
   3   6  18      284.34      271.97     30.62 o
  -1   7  18      103.90      105.91     27.82 o
   0   7  18      729.05      661.12     39.13 o
   1   7  18      103.60      103.22     31.56 o
   1   0  19      830.53      828.21     59.63 o
   2   0  19      887.82     1006.80     82.16 o
   3   0  19      165.00      195.91     34.36 o
   4   0  19        0.84       10.73     24.35 o
  -4   1  19      519.40      514.13     63.65 o
  -3   1  19      330.44      369.80     61.95 o
  -2   1  19       24.93       11.04     32.52 o
  -1   1  19     1139.79      999.84     92.33 o
   0   1  19     2737.69     2703.08    107.85 o
   1   1  19     1198.11     1322.81     75.42 o
   2   1  19       33.87       32.39     24.82 o
   3   1  19      331.17      350.33     41.82 o
   4   1  19      479.40      505.66     40.45 o
  -4   2  19      115.70      157.13     35.75 o
  -3   2  19      852.52      925.91     64.91 o
  -2   2  19       32.03       29.03     22.58 o
  -1   2  19      190.85      209.61     34.54 o
   0   2  19       48.20       22.79     34.79 o
   1   2  19      208.47      261.24     70.69 o
   2   2  19       29.28       42.96     60.23 o
   3   2  19      842.36      829.10     56.74 o
   4   2  19      112.89      123.12     23.67 o
  -4   3  19      225.57      250.68     39.31 o
  -3   3  19      563.07      562.85     52.28 o
  -2   3  19      410.61      410.17     44.31 o
  -1   3  19      943.94      950.51     90.50 o
   0   3  19      343.65      395.50     45.19 o
   1   3  19      900.71      952.42     89.72 o
   2   3  19      431.17      364.61     33.91 o
   3   3  19      561.23      538.20     40.85 o
   4   3  19      224.06      225.97     29.26 o
  -3   4  19      233.35      220.73     37.37 o
  -2   4  19      804.86      826.91     60.00 o
  -1   4  19      152.81      122.11     26.97 o
   0   4  19      246.76      234.73     31.50 o
   1   4  19      138.90      153.06     45.59 o
   2   4  19      822.20      806.38     48.50 o
   3   4  19      242.89      233.47     30.21 o
  -3   5  19       80.59       70.41     21.70 o
  -2   5  19       22.93       33.14     19.12 o
  -1   5  19       56.61       66.93     19.75 o
   0   5  19      884.25      868.34     44.59 o
   1   5  19       50.91       59.96     13.96 o
   2   5  19       22.25       16.64     22.59 o
   3   5  19       79.40       79.69     28.26 o
  -2   6  19      243.11      207.80     34.42 o
  -1   6  19      238.69      265.86     29.16 o
   0   6  19        0.19       -1.00     15.60 o
   1   6  19      241.77      253.16     34.40 o
   2   6  19      240.66      245.36     50.01 o
   0   0  20     2822.39     2926.82    161.96 o
   1   0  20      182.71      213.09     36.49 o
   2   0  20       28.68       31.83     26.03 o
   3   0  20       64.61       75.92     27.94 o
   4   0  20      369.71      420.21     47.18 o
  -3   1  20      145.99      150.48     30.69 o
  -2   1  20      706.45      753.92     79.14 o
  -1   1  20       83.03       65.07     40.69 o
   0   1  20        4.44       32.07     29.00 o
   1   1  20       58.41       70.09     56.25 o
   2   1  20      711.14      714.62     57.19 o
   3   1  20      143.77      180.49     34.03 o
  -3   2  20      490.21      426.04     46.37 o
  -2   2  20       81.94       79.84     39.66 o
  -1   2  20      606.38      559.06     48.14 o
   0   2  20      771.44      738.31     82.94 o
   1   2  20      611.93      575.45     51.60 o
   2   2  20       71.90       73.84     27.17 o
   3   2  20      504.94      513.30     49.02 o
  -3   3  20      596.15      639.91     92.43 o
  -2   3  20       23.34       39.77     24.98 o
  -1   3  20      532.26      675.38     53.96 o
   0   3  20      117.36      131.67     47.10 o
   1   3  20      521.45      600.97     53.58 o
   2   3  20       29.91       51.99     25.88 o
   3   3  20      566.36      481.08     40.61 o
  -2   4  20        4.68       39.59     70.57 o
  -1   4  20      271.26      263.54     36.32 o
   0   4  20      608.73      676.74     75.89 o
   1   4  20      282.85      392.77     63.43 o
   2   4  20        4.75        1.35     20.36 o
  -2   5  20      690.70      669.82     57.31 o
  -1   5  20       62.16       63.57     29.62 o
   0   5  20       15.77        9.97     15.44 o
   1   5  20       58.55       55.58     38.06 o
   2   5  20      670.67      679.45     57.11 o
   1   0  21      299.60      270.67     41.36 o
   2   0  21      610.14      697.63     58.56 o
   3   0  21      377.41      467.64     50.78 o
  -3   1  21      461.79      461.60     50.10 o
  -2   1  21      409.22      336.32     43.91 o
  -1   1  21      172.90      235.86     39.07 o
   0   1  21      280.32      313.55     49.86 o
   1   1  21      144.26      107.18     28.73 o
   2   1  21      409.96      452.50     49.36 o
   3   1  21      479.05      524.03     52.36 o
  -2   2  21       89.08       78.06     46.78 o
  -1   2  21      141.72      222.26     57.12 o
   0   2  21      658.97      662.30     56.79 o
   1   2  21      148.51      171.75     34.27 o
   2   2  21       98.31       77.69     43.47 o
  -2   3  21      326.33      352.71     43.22 o
  -1   3  21      393.24      403.16     49.92 o
   0   3  21        0.10       63.06     39.68 o
   1   3  21      356.23      312.09     44.99 o
   2   3  21      325.76      369.01     46.18 o
  -1   4  21      472.00      425.46     45.33 o
   0   4  21        1.23        5.49     32.09 o
   1   4  21      467.04      526.54     69.58 o
   0   0  22       65.28      101.86     43.31 o
   1   0  22      385.97      436.33     48.62 o
  -1   1  22      217.86      212.38     38.31 o
   0   1  22      898.53      925.39     68.59 o
   1   1  22      219.06      213.28     37.27 o
  -1   2  22       59.55       94.89     41.27 o
   0   2  22       39.84      137.66     42.46 o
   1   2  22       59.65      102.82     31.94 o
 
